# Supplementary material for: BANF1 is a novel prognostic biomarker linked to immune infiltration in head and neck squamous cell carcinoma
Source: Front Immunol. 2024 Oct 8;15:1465348. doi: 10.3389/fimmu.2024.1465348 (PMC11493654; doi:10.3389/fimmu.2024.1465348)
Supplement: Supplementary file 1 [file Table1.xlsx]

## Sheet: Sheet1
id	baseMean	log2FoldChange	lfcSE	stat	pvalue	gene_name
ENSG00000175334.8	7420.66	0.880816	0.0466925	18.8642	2.24793e-79	BANF1
ENSG00000113742.14	1939.67	-1.07821	0.0747602	-14.4222	3.74927e-47	CPEB4
ENSG00000197892.13	1525.4	-1.13792	0.083302	-13.6602	1.75507e-42	KIF13B
ENSG00000172500.13	3279.86	0.61916	0.04603	13.4512	3.02808e-41	FIBP
ENSG00000203786.6	1095.88	-2.87207	0.214899	-13.3647	9.71859e-41	KPRP
ENSG00000269855.2	56.9924	-1.89047	0.141858	-13.3265	1.62246e-40	RNF225
ENSG00000087365.16	14701.9	0.440278	0.0343054	12.8341	1.05689e-37	SF3B2
ENSG00000174547.13	2813.65	0.823791	0.0642119	12.8292	1.12456e-37	MRPL11
ENSG00000069020.18	5049.45	-0.819612	0.0652078	-12.5692	3.11688e-36	MAST4
ENSG00000159337.7	642.017	-2.43151	0.194389	-12.5085	6.70559e-36	PLA2G4D
ENSG00000057657.17	3337.58	-0.942759	0.0762093	-12.3707	3.76712e-35	PRDM1
ENSG00000172732.12	1404.79	0.458952	0.0371947	12.3392	5.57112e-35	MUS81
ENSG00000167769.5	98.941	-2.47257	0.203414	-12.1553	5.37347e-34	ACER1
ENSG00000137878.17	353.543	-1.81471	0.149363	-12.1496	5.76304e-34	GCOM1
ENSG00000114166.8	896.792	-0.891262	0.0737461	-12.0856	1.25923e-33	KAT2B
ENSG00000186806.5	1905.13	-1.65042	0.137418	-12.0102	3.14159e-33	VSIG10L
ENSG00000144452.15	2936.71	-1.53521	0.128318	-11.9641	5.47774e-33	ABCA12
ENSG00000118898.16	26433.9	-1.24622	0.105236	-11.8421	2.3647e-32	PPL
ENSG00000143631.11	1267.2	-2.39209	0.202108	-11.8357	2.55171e-32	FLG
ENSG00000146670.10	2868.5	0.678893	0.0575168	11.8034	3.7492e-32	CDCA5
ENSG00000204020.6	90.1182	-2.10763	0.181246	-11.6286	2.94992e-31	LIPN
ENSG00000176928.7	223.661	-1.02905	0.0896071	-11.484	1.58717e-30	GCNT4
ENSG00000198399.15	2678.7	-0.623822	0.0543687	-11.4739	1.78409e-30	ITSN2
ENSG00000145700.10	37.0882	-1.75275	0.153889	-11.3897	4.70522e-30	ANKRD31
ENSG00000163820.15	2370.89	-0.781429	0.0687242	-11.3705	5.86481e-30	FYCO1
ENSG00000074964.17	1887.34	-0.718075	0.0632593	-11.3513	7.3068e-30	ARHGEF10L
ENSG00000114648.12	1138.41	-0.561672	0.0495006	-11.3468	7.69495e-30	KLHL18
ENSG00000168005.9	1460.13	0.614403	0.0543234	11.3101	1.16977e-29	SPINDOC
ENSG00000133710.16	10793.9	-1.77753	0.157496	-11.2862	1.53581e-29	SPINK5
ENSG00000143520.6	466.972	-3.1514	0.279286	-11.2838	1.57836e-29	FLG2
ENSG00000119862.13	3530.28	-1.17194	0.104342	-11.2317	2.84907e-29	LGALSL
ENSG00000172575.12	537.025	-1.20943	0.107911	-11.2077	3.73761e-29	RASGRP1
ENSG00000144648.16	154.017	-1.41025	0.126061	-11.1871	4.71502e-29	ACKR2
ENSG00000111961.18	1936.56	-1.02054	0.091766	-11.1211	9.90457e-29	SASH1
ENSG00000175467.15	5820.35	0.514114	0.0462436	11.1175	1.03114e-28	SART1
ENSG00000084110.11	275.341	-2.25055	0.202724	-11.1015	1.23299e-28	HAL
ENSG00000107864.15	300.542	-0.742869	0.067301	-11.038	2.50506e-28	CPEB3
ENSG00000185069.2	101.258	-2.50383	0.227005	-11.0298	2.74344e-28	KRT76
ENSG00000168002.12	3221.09	0.513254	0.0466221	11.0088	3.46601e-28	POLR2G
ENSG00000159871.15	2701.22	-1.48763	0.136084	-10.9317	8.13215e-28	LYPD5
ENSG00000140386.13	976.019	-0.723946	0.0662545	-10.9268	8.58687e-28	SCAPER
ENSG00000197915.7	74.6143	-1.89042	0.173251	-10.9114	1.0163e-27	HRNR
ENSG00000183479.12	326.759	-1.70114	0.156145	-10.8946	1.22284e-27	TREX2
ENSG00000168569.8	780.762	0.51326	0.0471868	10.8772	1.48054e-27	TMEM223
ENSG00000173207.13	2189.57	0.668	0.061465	10.868	1.63811e-27	CKS1B
ENSG00000173653.8	1511.91	0.541918	0.050178	10.7999	3.44549e-27	RCE1
ENSG00000175063.17	3087.88	0.682448	0.0632971	10.7817	4.2021e-27	UBE2C
ENSG00000160796.18	5331.46	-0.723658	0.0672446	-10.7616	5.22676e-27	NBEAL2
ENSG00000134755.17	34973.9	-1.18722	0.111344	-10.6626	1.52343e-26	DSC2
ENSG00000109113.20	4077.84	0.589162	0.055539	10.6081	2.73358e-26	RAB34
ENSG00000177272.9	47.3071	-1.60625	0.151978	-10.569	4.15051e-26	KCNA3
ENSG00000089685.15	4194.46	0.656001	0.0624341	10.5071	8.01253e-26	BIRC5
ENSG00000197324.9	12731.8	-0.503184	0.047974	-10.4887	9.73839e-26	LRP10
ENSG00000156453.14	2755.37	-0.881578	0.0844641	-10.4373	1.67495e-25	PCDH1
ENSG00000196734.9	43.2504	-2.38652	0.228689	-10.4356	1.70445e-25	LCE1B
ENSG00000188343.13	815.953	0.616264	0.0592487	10.4013	2.44552e-25	CIBAR1
ENSG00000167767.14	7457.12	-1.30902	0.125881	-10.3989	2.5072e-25	KRT80
ENSG00000014138.9	420.626	0.815752	0.0784527	10.398	2.53164e-25	POLA2
ENSG00000173113.7	6940.22	0.552008	0.0530953	10.3966	2.57029e-25	TRMT112
ENSG00000113615.13	2049.72	-0.527974	0.0507852	-10.3962	2.57956e-25	SEC24A
ENSG00000157107.14	1420.13	-0.574732	0.0554122	-10.372	3.3266e-25	FCHO2
ENSG00000178999.13	2004.92	0.726091	0.0702002	10.3431	4.49531e-25	AURKB
ENSG00000160685.13	5360.92	-0.584647	0.0565432	-10.3398	4.65379e-25	ZBTB7B
ENSG00000182004.13	2496.77	0.585284	0.0567479	10.3138	6.10686e-25	SNRPE
ENSG00000180871.8	235.091	-1.43698	0.139434	-10.3058	6.63653e-25	CXCR2
ENSG00000091651.9	707.907	0.636088	0.0618744	10.2803	8.64437e-25	ORC6
ENSG00000120533.13	2815.01	0.474224	0.0462863	10.2455	1.24031e-24	ENY2
ENSG00000122188.13	151.651	-1.40189	0.136883	-10.2416	1.29137e-24	LAX1
ENSG00000099204.20	13776.5	-0.824257	0.080497	-10.2396	1.31782e-24	ABLIM1
ENSG00000171954.13	925.261	-1.93077	0.188635	-10.2355	1.37518e-24	CYP4F22
ENSG00000131153.9	1262.13	0.715708	0.0699608	10.2301	1.45319e-24	GINS2
ENSG00000214655.11	2222.13	-0.489739	0.0478824	-10.2279	1.48638e-24	ZSWIM8
ENSG00000167775.11	1427.67	0.787123	0.0769714	10.2262	1.51388e-24	CD320
ENSG00000134317.18	3379.54	-1.06402	0.104053	-10.2258	1.51995e-24	GRHL1
ENSG00000167880.8	14548	-0.939695	0.0920181	-10.2121	1.75085e-24	EVPL
ENSG00000102977.17	1213.43	0.479368	0.0470132	10.1965	2.05611e-24	ACD
ENSG00000147394.18	12103.9	-0.984019	0.0968763	-10.1575	3.06899e-24	ZNF185
ENSG00000110711.10	2780.64	0.566053	0.0558509	10.1351	3.86096e-24	AIP
ENSG00000165813.20	1522.17	-0.522352	0.0516573	-10.1119	4.89346e-24	CCDC186
ENSG00000117419.16	2851.22	0.448634	0.0444873	10.0845	6.46717e-24	ERI3
ENSG00000137857.17	6984.39	-0.887902	0.0883212	-10.0531	8.90257e-24	DUOX1
ENSG00000134444.15	2119.72	-0.616279	0.0615429	-10.0138	1.32549e-23	RELCH
ENSG00000188505.5	5633.01	-1.53393	0.153381	-10.0008	1.51203e-23	NCCRP1
ENSG00000161888.11	869.895	0.792163	0.0794196	9.9744	1.97298e-23	SPC24
ENSG00000133027.18	459.325	0.59839	0.0600209	9.96971	2.06835e-23	PEMT
ENSG00000188786.10	1853.81	-0.519277	0.0522285	-9.9424	2.72192e-23	MTF1
ENSG00000136982.6	542.754	0.59163	0.0595376	9.93707	2.87144e-23	DSCC1
ENSG00000130779.21	8621.99	-0.631996	0.0636106	-9.93538	2.92048e-23	CLIP1
ENSG00000100368.14	1179.66	-1.10054	0.111041	-9.91105	3.72697e-23	CSF2RB
ENSG00000116670.15	2111.7	0.59978	0.0605567	9.90445	3.98166e-23	MAD2L2
ENSG00000102886.15	295.872	-1.30817	0.132506	-9.87254	5.47574e-23	GDPD3
ENSG00000100526.20	980.835	0.644896	0.0653326	9.87097	5.5622e-23	CDKN3
ENSG00000152253.9	469.203	0.565919	0.0573786	9.86289	6.02904e-23	SPC25
ENSG00000189051.5	359.189	-1.70634	0.173136	-9.85545	6.49254e-23	RNF222
ENSG00000197275.14	113.652	0.63245	0.0641932	9.85228	6.70052e-23	RAD54B
ENSG00000141579.7	4916.96	-1.03737	0.105418	-9.84062	7.5242e-23	ZNF750
ENSG00000183508.5	1085.16	-1.30846	0.133067	-9.83306	8.11143e-23	TENT5C
ENSG00000172752.14	40.0215	-1.8199	0.185216	-9.82586	8.71235e-23	COL6A5
ENSG00000167900.12	6925.96	0.655588	0.0667375	9.82338	8.9297e-23	TK1
ENSG00000048707.15	4911.43	-0.522741	0.0532259	-9.82119	9.12596e-23	VPS13D
ENSG00000111196.10	813.733	0.521257	0.0531453	9.80816	1.03849e-22	MAGOHB
ENSG00000166902.5	1731.57	0.427595	0.0436632	9.79304	1.20609e-22	MRPL16
ENSG00000174851.16	4591.64	0.577335	0.0589613	9.79175	1.22161e-22	YIF1A
ENSG00000135605.13	132.605	-0.822383	0.0841631	-9.77129	1.49529e-22	TEC
ENSG00000103056.12	282.547	-1.26628	0.129612	-9.76981	1.51732e-22	SMPD3
ENSG00000111344.11	1042.07	-1.04086	0.10656	-9.76783	1.54738e-22	RASAL1
ENSG00000069667.16	1164.6	-0.850167	0.0871374	-9.75663	1.72809e-22	RORA
ENSG00000274322.1	10.4009	-1.25257	0.128454	-9.7511	1.82488e-22	AL136531.2
ENSG00000164181.14	948.102	-0.920688	0.0944436	-9.74855	1.87121e-22	ELOVL7
ENSG00000111665.12	1102.79	0.622379	0.0638638	9.74541	1.92991e-22	CDCA3
ENSG00000161249.21	22929.1	-1.4794	0.152052	-9.72953	2.2563e-22	DMKN
ENSG00000172869.14	1430.19	-0.545601	0.0561668	-9.71394	2.62968e-22	DMXL1
ENSG00000077152.11	1021.01	0.639551	0.0659208	9.70181	2.96205e-22	UBE2T
ENSG00000172936.16	4106.43	-0.529195	0.054624	-9.68794	3.39294e-22	MYD88
ENSG00000173621.9	1002.52	0.738963	0.0762857	9.68679	3.4315e-22	LRFN4
ENSG00000114956.20	1501.34	0.438067	0.0452888	9.67274	3.93683e-22	DGUOK
ENSG00000007237.19	1436.7	-0.974667	0.100765	-9.67264	3.9407e-22	GAS7
ENSG00000128581.17	687.176	0.521898	0.0540036	9.66413	4.28232e-22	IFT22
ENSG00000118322.14	889.012	-1.43569	0.148931	-9.64001	5.41834e-22	ATP10B
ENSG00000204021.4	110.214	-1.73105	0.179641	-9.63614	5.62634e-22	LIPK
ENSG00000115163.15	655.329	0.550966	0.0571826	9.6352	5.6781e-22	CENPA
ENSG00000149573.9	9859.73	-0.802019	0.083295	-9.62866	6.05138e-22	MPZL2
ENSG00000168610.16	16971.6	-0.434498	0.0451515	-9.62311	6.38697e-22	STAT3
ENSG00000111405.9	454.077	-1.84175	0.191396	-9.62269	6.41307e-22	ENDOU
ENSG00000107104.20	3599.84	-0.908929	0.0945249	-9.61575	6.86045e-22	KANK1
ENSG00000138593.9	1491.88	-0.508887	0.0529583	-9.60921	7.31112e-22	SECISBP2L
ENSG00000204856.12	165.373	0.700631	0.072958	9.60321	7.74903e-22	FAM216A
ENSG00000184060.11	728.885	-0.829952	0.0866657	-9.57647	1.00418e-21	ADAP2
ENSG00000144674.16	4477.85	-0.504669	0.0527397	-9.56905	1.07888e-21	GOLGA4
ENSG00000145743.17	996.469	-0.508354	0.0531303	-9.56806	1.08928e-21	FBXL17
ENSG00000187239.17	2150.18	-0.563504	0.0589253	-9.56303	1.14359e-21	FNBP1
ENSG00000170426.2	1177.93	-1.64965	0.172613	-9.55692	1.21318e-21	SDR9C7
ENSG00000173578.8	118.712	-1.29168	0.135249	-9.55041	1.29187e-21	XCR1
ENSG00000144566.11	2340.5	-0.418162	0.0438699	-9.53186	1.5449e-21	RAB5A
ENSG00000113161.16	4582.71	-0.607321	0.0637244	-9.53042	1.56648e-21	HMGCR
ENSG00000157456.8	2213.76	0.538285	0.0565926	9.51159	1.87776e-21	CCNB2
ENSG00000181610.13	2301.57	0.404427	0.0425223	9.51095	1.88934e-21	MRPS23
ENSG00000124429.18	2477.74	-1.46915	0.154512	-9.5083	1.93798e-21	POF1B
ENSG00000179477.11	1472.33	-1.75336	0.184418	-9.50752	1.95257e-21	ALOX12B
ENSG00000188112.9	5778.58	-0.758843	0.0798524	-9.50306	2.03804e-21	C6orf132
ENSG00000109572.14	4172.51	-0.567936	0.0598082	-9.49595	2.18209e-21	CLCN3
ENSG00000215853.3	1415.95	-2.16326	0.22797	-9.48923	2.32753e-21	RPTN
ENSG00000123975.5	2259.8	0.659684	0.0696586	9.47024	2.79196e-21	CKS2
ENSG00000184990.13	3407.39	0.570767	0.060363	9.45558	3.21236e-21	SIVA1
ENSG00000144597.14	1062.68	-0.443244	0.0468804	-9.45479	3.23675e-21	EAF1
ENSG00000126233.2	2412.2	-2.10498	0.22276	-9.44954	3.40333e-21	SLURP1
ENSG00000172350.10	86.0024	-1.42537	0.151016	-9.43856	3.77944e-21	ABCG4
ENSG00000188089.13	3722.68	-1.56907	0.166353	-9.43216	4.01736e-21	PLA2G4E
ENSG00000173465.8	1630.74	0.651161	0.0690439	9.43111	4.05763e-21	ZNRD2
ENSG00000006459.11	2518.79	-0.666262	0.0706711	-9.42764	4.19424e-21	KDM7A
ENSG00000137404.14	1667.46	0.50887	0.054006	9.42246	4.40627e-21	NRM
ENSG00000115808.12	3109.89	-0.489509	0.0520066	-9.41243	4.84783e-21	STRN
ENSG00000183826.18	978.898	-0.481382	0.0511792	-9.40581	5.16314e-21	BTBD9
ENSG00000160703.16	2938.18	-0.756361	0.0804325	-9.40367	5.26904e-21	NLRX1
ENSG00000151117.9	613.417	-1.0208	0.10857	-9.40225	5.34103e-21	TMEM86A
ENSG00000164032.12	8978.54	0.527715	0.0561777	9.39367	5.79439e-21	H2AZ1
ENSG00000134222.16	598.477	0.580031	0.0617599	9.39171	5.90325e-21	PSRC1
ENSG00000137449.17	1538.49	-0.819763	0.0873442	-9.38543	6.26631e-21	CPEB2
ENSG00000170248.15	7555.53	-0.449864	0.0479586	-9.38025	6.58173e-21	PDCD6IP
ENSG00000124562.10	4432.72	0.466636	0.0497648	9.37682	6.79926e-21	SNRPC
ENSG00000175279.22	51.347	0.754034	0.0804709	9.37027	7.23473e-21	CENPS
ENSG00000168061.17	957.65	0.71836	0.0767074	9.36495	7.60894e-21	SAC3D1
ENSG00000079462.8	1205.22	0.737762	0.0788365	9.35813	8.11603e-21	PAFAH1B3
ENSG00000167207.14	1104.5	-0.963528	0.103003	-9.35434	8.41226e-21	NOD2
ENSG00000133056.13	1531.1	-0.563839	0.0603041	-9.34993	8.77055e-21	PIK3C2B
ENSG00000090971.5	631.62	0.794731	0.0851505	9.33324	1.02679e-20	NAT14
ENSG00000147687.19	799.008	0.451432	0.0483722	9.33247	1.0343e-20	TATDN1
ENSG00000188215.10	1114.9	-0.616027	0.0660112	-9.33215	1.0374e-20	DCUN1D3
ENSG00000147144.13	1629.42	-0.638209	0.0684104	-9.32913	1.06747e-20	CCDC120
ENSG00000156469.9	1119.64	0.432908	0.0465143	9.30699	1.315e-20	MTERF3
ENSG00000162062.15	501.267	0.66742	0.0717162	9.30641	1.32232e-20	TEDC2
ENSG00000130520.11	5392.5	0.520271	0.0559359	9.30119	1.38884e-20	LSM4
ENSG00000134825.16	1929.09	0.480813	0.0517419	9.29253	1.50661e-20	TMEM258
ENSG00000140548.10	1352.18	-0.517699	0.0557177	-9.29145	1.52194e-20	ZNF710
ENSG00000047346.12	1200.19	-0.550726	0.0593213	-9.28379	1.6356e-20	FAM214A
ENSG00000101457.13	1631.82	0.377305	0.040645	9.28293	1.64882e-20	DNTTIP1
ENSG00000141279.17	4849.33	-0.471125	0.050752	-9.28288	1.64952e-20	NPEPPS
ENSG00000164109.14	1725.86	0.568402	0.0612716	9.27676	1.74716e-20	MAD2L1
ENSG00000187091.14	1813.08	-0.830048	0.0895455	-9.26956	1.86909e-20	PLCD1
ENSG00000244617.2	3137.59	-1.95019	0.210604	-9.26003	2.04383e-20	ASPRV1
ENSG00000204392.11	1954.39	0.540434	0.0584132	9.25191	2.20508e-20	LSM2
ENSG00000166535.20	16469.3	-1.43859	0.155574	-9.24695	2.30984e-20	A2ML1
ENSG00000180316.12	165.26	-1.57424	0.170463	-9.2351	2.58046e-20	PNPLA1
ENSG00000136155.17	3255.98	-1.41741	0.153503	-9.23377	2.61272e-20	SCEL
ENSG00000172757.13	49208	0.474038	0.0513396	9.23338	2.62233e-20	CFL1
ENSG00000124466.9	34304.4	-0.990705	0.107389	-9.22538	2.82552e-20	LYPD3
ENSG00000088002.12	2900.14	-1.27774	0.138549	-9.22231	2.90767e-20	SULT2B1
ENSG00000006555.11	2682.69	-0.734468	0.0796532	-9.22083	2.94815e-20	TTC22
ENSG00000176894.10	43.1708	0.731387	0.0794098	9.21029	3.25239e-20	PXMP2
ENSG00000166401.15	1542.5	-0.636311	0.0691533	-9.20145	3.53153e-20	SERPINB8
ENSG00000149541.10	2209.73	0.568939	0.0618689	9.19587	3.71962e-20	B3GAT3
ENSG00000172922.11	1130.88	0.643516	0.0699984	9.1933	3.80983e-20	RNASEH2C
ENSG00000183018.9	1275.03	-1.09635	0.119311	-9.18898	3.96575e-20	SPNS2
ENSG00000161533.12	3141.24	-0.405096	0.0441288	-9.17986	4.31646e-20	ACOX1
ENSG00000129195.16	623.183	0.751119	0.0818891	9.17239	4.62625e-20	PIMREG
ENSG00000121775.18	1054.01	0.324022	0.0353356	9.16984	4.73701e-20	TMEM39B
ENSG00000203782.6	224.154	-2.49257	0.271875	-9.16807	4.81581e-20	LORICRIN
ENSG00000118520.15	183.562	-2.12473	0.23188	-9.16307	5.04416e-20	ARG1
ENSG00000102189.17	2251.13	-0.543764	0.0594316	-9.1494	5.72517e-20	EEA1
ENSG00000196230.13	39874.6	0.399736	0.0437052	9.14618	5.89809e-20	TUBB
ENSG00000117632.23	10018.3	0.619189	0.0677238	9.14286	6.08206e-20	STMN1
ENSG00000173992.9	1847.16	0.678586	0.0742215	9.14272	6.09034e-20	CCS
ENSG00000071539.14	1714.18	0.616876	0.0675014	9.13872	6.31943e-20	TRIP13
ENSG00000170423.13	2913.94	-1.7457	0.191155	-9.1324	6.69957e-20	KRT78
ENSG00000166855.9	2834.31	-0.41313	0.0453125	-9.11737	7.69729e-20	CLPX
ENSG00000177000.13	1255.59	-0.482565	0.0529873	-9.10719	8.4545e-20	MTHFR
ENSG00000162398.11	72.4801	-1.33235	0.146296	-9.10718	8.45542e-20	LEXM
ENSG00000168477.19	487.069	-1.31044	0.144011	-9.09962	9.0648e-20	TNXB
ENSG00000164758.7	693.013	0.445198	0.048961	9.09293	9.64078e-20	MED30
ENSG00000080986.13	1336.18	0.629854	0.0693226	9.08584	1.02901e-19	NDC80
ENSG00000134909.18	3734.37	-0.691725	0.0763035	-9.06544	1.24103e-19	ARHGAP32
ENSG00000164167.12	777.986	0.42074	0.0464393	9.06	1.30454e-19	LSM6
ENSG00000055609.19	3392.89	-0.533057	0.058857	-9.05683	1.34297e-19	KMT2C
ENSG00000142945.13	2352.61	0.526673	0.0582623	9.03968	1.57131e-19	KIF2C
ENSG00000095015.6	1776.76	-0.53727	0.0594581	-9.0361	1.62357e-19	MAP3K1
ENSG00000206384.10	86.1197	-1.3947	0.154409	-9.03249	1.67802e-19	COL6A6
ENSG00000005448.17	1168.34	0.667357	0.0738859	9.03226	1.68156e-19	WDR54
ENSG00000049449.10	1815.16	0.676957	0.0750031	9.02571	1.78529e-19	RCN1
ENSG00000149534.9	59.8414	-1.20117	0.13309	-9.02521	1.79344e-19	MS4A2
ENSG00000187867.10	33.0589	1.42443	0.157866	9.02306	1.82915e-19	PALM3
ENSG00000048405.10	1000.17	-0.415792	0.0460874	-9.02181	1.85004e-19	ZNF800
ENSG00000183760.11	483.087	-1.59202	0.176502	-9.01983	1.88383e-19	ACP7
ENSG00000155906.19	756.296	0.379334	0.0420662	9.01754	1.92358e-19	RMND1
ENSG00000186897.5	25.3362	1.51008	0.167788	8.99991	2.25898e-19	C1QL4
ENSG00000167797.8	3403.5	0.532247	0.0591821	8.99337	2.39757e-19	CDK2AP2
ENSG00000002330.14	584.136	0.580245	0.0645681	8.98656	2.55093e-19	BAD
ENSG00000164855.16	2117.71	-0.903463	0.100575	-8.98301	2.6347e-19	TMEM184A
ENSG00000156282.5	162.675	-2.24216	0.249881	-8.97288	2.88866e-19	CLDN17
ENSG00000120137.7	3608.54	-0.429812	0.0479013	-8.97287	2.88875e-19	PANK3
ENSG00000126453.9	1250.94	0.490554	0.0547053	8.96722	3.04104e-19	BCL2L12
ENSG00000137265.15	398.191	-1.15045	0.128496	-8.95317	3.45419e-19	IRF4
ENSG00000173239.14	23.1191	-2.02271	0.225988	-8.95051	3.53859e-19	LIPM
ENSG00000092295.12	17604.7	-1.42531	0.159311	-8.94673	3.66183e-19	TGM1
ENSG00000163293.12	1182.62	-0.829058	0.0926834	-8.94505	3.7177e-19	NIPAL1
ENSG00000160588.10	1722.89	-0.761088	0.0851199	-8.94136	3.84418e-19	MPZL3
ENSG00000167914.12	1047.22	-1.58385	0.177285	-8.93391	4.11216e-19	GSDMA
ENSG00000172867.4	464.085	-2.30127	0.257771	-8.92757	4.35454e-19	KRT2
ENSG00000137747.16	2364.6	-0.972683	0.108966	-8.92645	4.39887e-19	TMPRSS13
ENSG00000187049.10	606.204	0.576247	0.0645609	8.92562	4.43195e-19	TMEM216
ENSG00000164284.15	1488.97	-0.567214	0.063569	-8.92281	4.54614e-19	GRPEL2
ENSG00000110107.9	9503.07	0.362463	0.0406223	8.92278	4.54747e-19	PRPF19
ENSG00000139433.11	15308.5	-0.84966	0.0952359	-8.92164	4.5943e-19	GLTP
ENSG00000099901.17	5466.76	0.501412	0.0562123	8.91997	4.66416e-19	RANBP1
ENSG00000108106.14	2565.01	0.665412	0.0746813	8.91003	5.10202e-19	UBE2S
ENSG00000266094.8	2615.76	-0.601012	0.0674535	-8.91002	5.10216e-19	RASSF5
ENSG00000171960.12	980.709	0.559563	0.0628101	8.90879	5.15903e-19	PPIH
ENSG00000164506.14	1437.8	-0.583725	0.065569	-8.90246	5.46243e-19	STXBP5
ENSG00000033327.13	815.871	-0.656483	0.0738005	-8.89538	5.82209e-19	GAB2
ENSG00000156675.16	2689.81	-1.00349	0.112901	-8.88826	6.20721e-19	RAB11FIP1
ENSG00000134250.20	7661.46	-0.617519	0.0694883	-8.88667	6.29694e-19	NOTCH2
ENSG00000106399.11	1362.87	0.566293	0.06377	8.88024	6.67147e-19	RPA3
ENSG00000184220.12	1760.88	0.477277	0.0538117	8.8694	7.35393e-19	CMSS1
ENSG00000256029.6	63.5785	-1.87408	0.211629	-8.85549	8.33197e-19	AL590560.2
ENSG00000101189.7	1781.3	0.447738	0.0505767	8.85265	8.54624e-19	MRGBP
ENSG00000160957.14	1730.39	0.667246	0.0754216	8.84688	8.99973e-19	RECQL4
ENSG00000143977.14	2604.97	0.489246	0.0553123	8.84515	9.14051e-19	SNRPG
ENSG00000213047.13	1149.55	-0.48051	0.0543394	-8.84277	9.33777e-19	DENND1B
ENSG00000101445.10	592.873	-0.96479	0.109166	-8.83782	9.76068e-19	PPP1R16B
ENSG00000164366.4	1201.45	0.501315	0.056751	8.83358	1.01373e-18	CCDC127
ENSG00000170759.11	9704.83	-0.426256	0.0482981	-8.82552	1.08957e-18	KIF5B
ENSG00000100162.15	833.132	0.718411	0.0814382	8.82155	1.12887e-18	CENPM
ENSG00000084733.11	15864.8	-0.485979	0.0551328	-8.8147	1.20007e-18	RAB10
ENSG00000107854.6	3962.01	-0.416958	0.0473133	-8.8127	1.22169e-18	TNKS2
ENSG00000160145.15	688.256	-0.788535	0.0895273	-8.80776	1.27668e-18	KALRN
ENSG00000213906.10	197.047	-0.830821	0.0944054	-8.80056	1.3613e-18	LTB4R2
ENSG00000112312.10	1306.37	0.530681	0.0603101	8.79921	1.37785e-18	GMNN
ENSG00000005810.18	4517.26	-0.579659	0.0659727	-8.78635	1.54492e-18	MYCBP2
ENSG00000101132.10	1018.03	0.504067	0.057408	8.78043	1.62848e-18	PFDN4
ENSG00000059728.11	6407.09	-0.80822	0.0922405	-8.76209	1.91664e-18	MXD1
ENSG00000089723.10	363.27	-0.867301	0.0990312	-8.75785	1.99002e-18	OTUB2
ENSG00000047365.12	2508.9	-0.640926	0.0732433	-8.75064	2.12149e-18	ARAP2
ENSG00000173064.13	2153.9	-0.426392	0.0487277	-8.75051	2.12393e-18	HECTD4
ENSG00000225190.11	2761.98	-0.502741	0.0574544	-8.75025	2.12884e-18	PLEKHM1
ENSG00000148429.14	1608.12	-0.537218	0.0613947	-8.75024	2.12898e-18	USP6NL
ENSG00000183813.7	150.058	-1.16806	0.133512	-8.74872	2.15782e-18	CCR4
ENSG00000060688.13	2483.74	0.298295	0.0341149	8.74382	2.2535e-18	SNRNP40
ENSG00000128951.14	2947.12	0.4855	0.0555336	8.74246	2.28096e-18	DUT
ENSG00000103121.9	676.073	0.495463	0.0567126	8.73637	2.40712e-18	CMC2
ENSG00000119912.18	2566.88	-0.44615	0.051091	-8.73246	2.49198e-18	IDE
ENSG00000152147.11	631.841	0.430261	0.049287	8.72971	2.55323e-18	GEMIN6
ENSG00000112494.10	124.038	-1.61672	0.185238	-8.72777	2.59732e-18	UNC93A
ENSG00000147416.11	5535.16	-0.40529	0.0464436	-8.72649	2.62698e-18	ATP6V1B2
ENSG00000133895.17	2590.69	0.329726	0.0377958	8.72389	2.68804e-18	MEN1
ENSG00000133316.15	1370.86	0.404825	0.0464222	8.7205	2.76971e-18	WDR74
ENSG00000072803.17	2527.88	-0.352573	0.0404409	-8.71822	2.82604e-18	FBXW11
ENSG00000117114.20	2159.42	-0.848279	0.0973412	-8.71449	2.92059e-18	ADGRL2
ENSG00000020426.11	800.595	0.42531	0.0488088	8.71381	2.93832e-18	MNAT1
ENSG00000003402.20	4618.34	-0.417839	0.0480473	-8.69641	3.42552e-18	CFLAR
ENSG00000137210.14	1337.04	0.436459	0.0502079	8.69305	3.52846e-18	TMEM14B
ENSG00000168496.4	3075.39	0.475251	0.0547262	8.68417	3.81525e-18	FEN1
ENSG00000166046.11	419.528	-0.642991	0.0740473	-8.68352	3.83693e-18	TCP11L2
ENSG00000185112.6	2307.99	-0.856524	0.0986932	-8.67865	4.00494e-18	FAM43A
ENSG00000124782.20	4457.73	-0.50173	0.0578426	-8.67406	4.1698e-18	RREB1
ENSG00000124074.12	566.085	0.67202	0.0774838	8.67304	4.2073e-18	ENKD1
ENSG00000151500.15	1002.11	0.527785	0.0608631	8.67168	4.258e-18	THYN1
ENSG00000026751.17	1329.14	-0.96784	0.111659	-8.66783	4.40446e-18	SLAMF7
ENSG00000172301.11	1500.54	0.479232	0.0553437	8.6592	4.75091e-18	COPRS
ENSG00000143740.14	1708.82	0.291365	0.0336693	8.65374	4.98393e-18	SNAP47
ENSG00000113712.19	7814.95	-0.551429	0.063722	-8.65366	4.98735e-18	CSNK1A1
ENSG00000107099.16	1147.87	-0.818362	0.0945731	-8.65322	5.00646e-18	DOCK8
ENSG00000198624.13	1298.46	-0.741244	0.0856657	-8.65275	5.0275e-18	CCDC69
ENSG00000072364.13	5244.79	-0.496087	0.0573331	-8.65271	5.029e-18	AFF4
ENSG00000170832.13	2818.29	-0.406757	0.0470197	-8.65078	5.11502e-18	USP32
ENSG00000179958.10	1766.53	0.522662	0.0604308	8.64894	5.19806e-18	DCTPP1
ENSG00000167088.11	3418.95	0.492549	0.0569755	8.64492	5.38407e-18	SNRPD1
ENSG00000188906.16	301.193	-0.964196	0.111538	-8.64459	5.39995e-18	LRRK2
ENSG00000167523.14	378.627	0.492637	0.0569935	8.64375	5.43992e-18	SPATA33
ENSG00000104067.17	6081.33	-0.504138	0.0583348	-8.64214	5.51678e-18	TJP1
ENSG00000134757.5	56175.1	-0.840649	0.0973331	-8.63682	5.77982e-18	DSG3
ENSG00000093009.11	1346.91	0.570745	0.0661458	8.62859	6.21106e-18	CDC45
ENSG00000214113.11	1329.12	0.50895	0.0590911	8.61297	7.11906e-18	LYRM4
ENSG00000162385.11	1728.21	0.415171	0.0482162	8.61059	7.26828e-18	MAGOH
ENSG00000083223.18	3084.17	-0.523024	0.0607508	-8.60933	7.34868e-18	TUT7
ENSG00000111540.16	8891.22	-0.31037	0.0360711	-8.6044	7.67191e-18	RAB5B
ENSG00000104055.16	481.146	-1.21248	0.141058	-8.59563	8.28128e-18	TGM5
ENSG00000111057.11	9415.17	0.88975	0.103535	8.59368	8.42296e-18	KRT18
ENSG00000115488.3	22.4736	-2.26049	0.263101	-8.59174	8.56599e-18	NEU2
ENSG00000113460.13	2139.94	0.455326	0.0530179	8.58815	8.8377e-18	BRIX1
ENSG00000130332.15	2437.67	0.6346	0.0739628	8.57998	9.48866e-18	LSM7
ENSG00000156170.13	629.412	0.410042	0.0478005	8.5782	9.63724e-18	NDUFAF6
ENSG00000107771.17	2369.47	-0.350006	0.0408136	-8.57573	9.84615e-18	CCSER2
ENSG00000116288.13	8066.9	0.394695	0.0460439	8.57216	1.01563e-17	PARK7
ENSG00000174744.14	5705.54	0.616622	0.0719508	8.57005	1.03438e-17	BRMS1
ENSG00000166398.14	1326.16	-0.404115	0.0471567	-8.56961	1.03833e-17	GARRE1
ENSG00000072858.11	220.281	-0.997596	0.116433	-8.56797	1.05329e-17	SIDT1
ENSG00000119650.13	993.727	0.489409	0.0571226	8.5677	1.05574e-17	IFT43
ENSG00000065057.9	819.672	0.657707	0.0768253	8.56107	1.11826e-17	NTHL1
ENSG00000184260.6	42.5107	0.84625	0.0988641	8.55974	1.13127e-17	H2AC20
ENSG00000184459.8	228.221	-1.78903	0.209102	-8.55579	1.17065e-17	BPIFC
ENSG00000155744.9	1105.69	-0.462015	0.0540044	-8.55515	1.17719e-17	FAM126B
ENSG00000263155.6	63.7397	-1.08883	0.127274	-8.555	1.17872e-17	MYZAP
ENSG00000036672.16	578.956	-1.15515	0.135097	-8.5505	1.22559e-17	USP2
ENSG00000141644.17	3859.98	-0.471712	0.055209	-8.54413	1.2951e-17	MBD1
ENSG00000131351.15	615.343	0.475485	0.0556518	8.54393	1.29732e-17	HAUS8
ENSG00000077943.8	191.055	-0.851851	0.0997036	-8.54384	1.29837e-17	ITGA8
ENSG00000197191.6	1868.37	-1.35288	0.158365	-8.5428	1.3101e-17	CYSRT1
ENSG00000121807.6	116.142	-1.1782	0.138306	-8.51879	1.61234e-17	CCR2
ENSG00000180667.10	1313.47	-0.613477	0.0720646	-8.51287	1.69678e-17	YOD1
ENSG00000144034.16	1000.22	0.403425	0.047409	8.50946	1.74749e-17	TPRKB
ENSG00000198483.13	727.636	-1.14122	0.134157	-8.50658	1.79134e-17	ANKRD35
ENSG00000138756.18	728.043	-0.590901	0.0694686	-8.50602	1.80011e-17	BMP2K
ENSG00000105851.11	357.199	-0.896791	0.105447	-8.50467	1.82118e-17	PIK3CG
ENSG00000205426.10	145.812	1.38188	0.162519	8.50286	1.84971e-17	KRT81
ENSG00000100632.11	3936.6	0.420652	0.0494873	8.50018	1.89292e-17	ERH
ENSG00000175573.7	2129.53	0.448706	0.0527925	8.49943	1.90518e-17	C11orf68
ENSG00000140350.15	5547.43	0.345691	0.0406734	8.49918	1.90942e-17	ANP32A
ENSG00000152409.9	1432.23	-0.468808	0.0551603	-8.49902	1.91202e-17	JMY
ENSG00000170291.15	1497.72	0.458987	0.0540359	8.49412	1.99445e-17	ELP5
ENSG00000149636.16	1287.5	0.489012	0.0575774	8.49312	2.01161e-17	DSN1
ENSG00000164162.14	151.579	0.389817	0.0459119	8.49053	2.05691e-17	ANAPC10
ENSG00000146410.12	344.355	0.524193	0.0617611	8.48743	2.11256e-17	MTFR2
ENSG00000028839.10	723.734	0.349605	0.0411962	8.48633	2.13263e-17	TBPL1
ENSG00000081870.12	1085.68	0.456894	0.0538854	8.479	2.27145e-17	HSPB11
ENSG00000156299.13	2634.49	-0.655965	0.077378	-8.4774	2.30274e-17	TIAM1
ENSG00000076685.19	1509.96	-0.625134	0.073755	-8.47581	2.33444e-17	NT5C2
ENSG00000145879.11	1502	-2.15037	0.253757	-8.47414	2.36815e-17	SPINK7
ENSG00000278023.7	39.6444	1.00669	0.118823	8.47217	2.40861e-17	RDM1
ENSG00000204421.3	1309.85	-1.52727	0.180281	-8.47159	2.42061e-17	LY6G6C
ENSG00000188822.8	17.4513	-1.34806	0.15914	-8.47091	2.43478e-17	CNR2
ENSG00000170323.9	3930.38	-2.12028	0.250386	-8.46807	2.49492e-17	FABP4
ENSG00000196535.17	5206.7	-0.575401	0.0679968	-8.46218	2.62432e-17	MYO18A
ENSG00000141499.17	931.325	0.46848	0.0553634	8.4619	2.63046e-17	WRAP53
ENSG00000101474.12	6143.33	0.421715	0.0498532	8.45914	2.69367e-17	APMAP
ENSG00000095585.17	708.348	-0.83463	0.0987246	-8.45412	2.81194e-17	BLNK
ENSG00000110583.13	1198.17	0.385448	0.0456018	8.45247	2.8521e-17	NAA40
ENSG00000134760.6	20302.1	-1.78615	0.211374	-8.45019	2.90825e-17	DSG1
ENSG00000164691.18	322.295	-0.909861	0.107698	-8.44823	2.9576e-17	TAGAP
ENSG00000165898.14	653.651	0.415213	0.0491631	8.44564	3.02387e-17	ISCA2
ENSG00000105514.8	2702.23	-0.65144	0.0771483	-8.44399	3.06679e-17	RAB3D
ENSG00000134765.10	1478.03	-1.94415	0.230248	-8.44373	3.07356e-17	DSC1
ENSG00000105865.11	186.386	0.466476	0.0552585	8.44171	3.12723e-17	DUS4L
ENSG00000163207.7	19057.9	-1.33029	0.15765	-8.43826	3.22108e-17	IVL
ENSG00000140254.12	2382.83	-0.744499	0.0883261	-8.42898	3.48695e-17	DUOXA1
ENSG00000115541.11	1042.59	0.620217	0.0736543	8.42065	3.74408e-17	HSPE1
ENSG00000082269.17	2131.88	-0.639536	0.0759635	-8.41899	3.79738e-17	FAM135A
ENSG00000168393.13	2050.7	0.565912	0.0672325	8.41724	3.85464e-17	DTYMK
ENSG00000123104.12	2016.83	-0.698761	0.0830738	-8.41133	4.05384e-17	ITPR2
ENSG00000156795.8	710.499	0.403336	0.0479689	8.40828	4.16052e-17	NTAQ1
ENSG00000174684.7	803.852	0.461244	0.0548955	8.40222	4.38134e-17	B4GAT1
ENSG00000104524.14	1501.5	0.526416	0.0626607	8.40105	4.42489e-17	PYCR3
ENSG00000188559.15	1590.38	-0.593421	0.0706424	-8.40035	4.45164e-17	RALGAPA2
ENSG00000172818.10	2019.31	-0.940091	0.112005	-8.3933	4.72703e-17	OVOL1
ENSG00000163635.20	1168.93	-0.407439	0.0485513	-8.39193	4.7822e-17	ATXN7
ENSG00000283992.2	67.5808	-1.78445	0.212655	-8.39131	4.80745e-17	SLURP2
ENSG00000162069.16	1354.71	-0.975641	0.116296	-8.3893	4.89026e-17	BICDL2
ENSG00000123737.13	1191.84	0.34616	0.0412707	8.38755	4.96384e-17	EXOSC9
ENSG00000109458.8	1320.47	-0.549121	0.0654713	-8.3872	4.9787e-17	GAB1
ENSG00000155366.17	6409.24	0.554314	0.0660985	8.38619	5.02172e-17	RHOC
ENSG00000143669.14	1869.47	-0.531069	0.0633604	-8.38172	5.21612e-17	LYST
ENSG00000116030.17	4715.7	0.362534	0.0432627	8.37983	5.30043e-17	SUMO1
ENSG00000108666.10	814.632	0.379659	0.0453216	8.377	5.4292e-17	C17orf75
ENSG00000112110.10	2796.98	0.343276	0.0409922	8.37419	5.5606e-17	MRPL18
ENSG00000142197.12	1507.81	-0.524641	0.0626634	-8.37236	5.64749e-17	DOP1B
ENSG00000117650.13	1091.46	0.531046	0.0634376	8.37115	5.70563e-17	NEK2
ENSG00000084676.15	2347.42	-0.462776	0.0552882	-8.37025	5.74982e-17	NCOA1
ENSG00000103657.14	2416.58	-0.423306	0.0505772	-8.36951	5.78603e-17	HERC1
ENSG00000109787.13	5978.42	-0.455892	0.0544717	-8.36934	5.79422e-17	KLF3
ENSG00000106299.8	3925.56	-0.406639	0.0485888	-8.36898	5.81211e-17	WASL
ENSG00000162910.19	1769.77	0.574609	0.0686713	8.36752	5.88429e-17	MRPL55
ENSG00000159377.11	12835.4	0.389793	0.0466042	8.36389	6.06839e-17	PSMB4
ENSG00000105255.11	76.4954	1.153	0.137917	8.36005	6.26912e-17	FSD1
ENSG00000182307.14	3000.47	0.344261	0.04118	8.3599	6.27692e-17	C8orf33
ENSG00000130940.15	1333.69	-0.557916	0.0667649	-8.35643	6.46449e-17	CASZ1
ENSG00000158402.20	347.829	0.612491	0.0733407	8.35131	6.75072e-17	CDC25C
ENSG00000147669.11	2245.43	0.367662	0.0440321	8.34986	6.83436e-17	POLR2K
ENSG00000173914.12	813.819	0.310999	0.0372752	8.34331	7.22398e-17	RBM4B
ENSG00000156603.19	797.142	0.387041	0.0464205	8.33771	7.5741e-17	MED19
ENSG00000181652.19	336.519	-1.09814	0.131799	-8.33196	7.95162e-17	ATG9B
ENSG00000213465.8	1692.52	0.609222	0.0731323	8.3304	8.05671e-17	ARL2
ENSG00000167468.18	8453.83	0.561213	0.0673737	8.32986	8.09409e-17	GPX4
ENSG00000198722.14	2331.09	-0.606356	0.0728779	-8.32015	8.78485e-17	UNC13B
ENSG00000156076.10	102.063	2.47196	0.297442	8.31075	9.5098e-17	WIF1
ENSG00000123091.5	5921.75	-0.462984	0.0557354	-8.30683	9.82956e-17	RNF11
ENSG00000168769.14	1907.46	-0.488489	0.058877	-8.29678	1.06967e-16	TET2
ENSG00000198146.4	2248.44	-0.781885	0.0942847	-8.2928	1.1061e-16	ZNF770
ENSG00000145949.11	90.3134	-0.885546	0.106828	-8.28949	1.13736e-16	MYLK4
ENSG00000189171.14	529.095	0.807321	0.0974321	8.28599	1.17135e-16	S100A13
ENSG00000102900.13	3403.84	0.331556	0.0400409	8.28044	1.22722e-16	NUP93
ENSG00000168703.5	954.356	-1.9936	0.240806	-8.27885	1.24372e-16	WFDC12
ENSG00000118402.6	734.224	-1.12086	0.135394	-8.2785	1.24741e-16	ELOVL4
ENSG00000204618.8	858.967	-0.98022	0.118461	-8.27464	1.28846e-16	RNF39
ENSG00000174944.9	56.3519	-0.903543	0.109243	-8.27095	1.32893e-16	P2RY14
ENSG00000163141.20	1544.08	-1.02655	0.124139	-8.26935	1.34694e-16	BNIPL
ENSG00000078804.13	3208.84	-0.741834	0.0897295	-8.26745	1.36856e-16	TP53INP2
ENSG00000143228.13	878.262	0.55892	0.06764	8.26316	1.41868e-16	NUF2
ENSG00000105993.15	6861.28	-0.449091	0.0543793	-8.25849	1.47522e-16	DNAJB6
ENSG00000185838.14	588.153	0.565275	0.0684483	8.25842	1.47613e-16	GNB1L
ENSG00000101464.11	1823.73	0.450702	0.0545795	8.25772	1.48476e-16	PIGU
ENSG00000174840.9	1277.07	-0.328266	0.0397703	-8.25404	1.53129e-16	PDE12
ENSG00000171476.22	4610.01	-1.15246	0.139745	-8.24688	1.62585e-16	HOPX
ENSG00000163479.14	6427.95	0.423208	0.0513314	8.24462	1.6569e-16	SSR2
ENSG00000180332.6	5.79381	-1.88961	0.229407	-8.23696	1.76644e-16	KCTD4
ENSG00000175893.12	1132.97	-0.766645	0.0930968	-8.23492	1.79678e-16	ZDHHC21
ENSG00000137699.17	53269.4	-0.654829	0.0795462	-8.23206	1.84014e-16	TRIM29
ENSG00000137441.8	243.867	1.99615	0.242496	8.23165	1.84647e-16	FGFBP2
ENSG00000172172.8	2466.98	0.438655	0.0533228	8.22641	1.92912e-16	MRPL13
ENSG00000125520.14	3957.27	0.421834	0.0512996	8.22295	1.9856e-16	SLC2A4RG
ENSG00000096696.14	177654	-0.780759	0.095002	-8.21834	2.06341e-16	DSP
ENSG00000138085.17	4010.78	0.357227	0.0434686	8.21806	2.06829e-16	ATRAID
ENSG00000136695.15	5032.56	-1.39747	0.170191	-8.21116	2.19062e-16	IL36RN
ENSG00000100749.8	1176.74	0.444709	0.0541752	8.20872	2.23565e-16	VRK1
ENSG00000130175.10	15761.4	0.310729	0.037859	8.20755	2.25757e-16	PRKCSH
ENSG00000171703.17	1036.11	0.633166	0.0771848	8.20324	2.33987e-16	TCEA2
ENSG00000125743.10	8993.02	0.53561	0.0652953	8.20288	2.34692e-16	SNRPD2
ENSG00000167272.11	1097.81	0.46165	0.0563054	8.19903	2.42341e-16	POP5
ENSG00000083097.14	783.876	-0.546148	0.0666543	-8.19374	2.5324e-16	DOP1A
ENSG00000117399.14	5422.81	0.545686	0.0666207	8.19094	2.59193e-16	CDC20
ENSG00000142856.17	618.718	0.473344	0.0578134	8.18744	2.66848e-16	ITGB3BP
ENSG00000130396.20	5240.46	-0.463969	0.0567071	-8.18184	2.79536e-16	AFDN
ENSG00000173638.19	906.61	0.530969	0.0649082	8.18032	2.83103e-16	SLC19A1
ENSG00000124243.17	587.667	0.748201	0.0914803	8.17882	2.86632e-16	BCAS4
ENSG00000161981.11	1426.03	0.496702	0.0607408	8.1774	2.90026e-16	SNRNP25
ENSG00000188186.10	3629.17	0.681741	0.0834242	8.17198	3.03359e-16	LAMTOR4
ENSG00000170379.20	614.228	-0.688045	0.0842227	-8.16935	3.10058e-16	TCAF2
ENSG00000164402.14	3571.38	-0.414409	0.0507524	-8.1653	3.20629e-16	SEPTIN8
ENSG00000051180.17	895.781	0.480048	0.0587922	8.16516	3.21007e-16	RAD51
ENSG00000136689.19	17223.6	-0.995658	0.121944	-8.16489	3.2172e-16	IL1RN
ENSG00000125970.12	10533.4	0.403208	0.0493863	8.16437	3.23117e-16	RALY
ENSG00000039319.17	1024.99	-0.507247	0.062145	-8.16232	3.28654e-16	ZFYVE16
ENSG00000146904.9	2860.14	-0.611852	0.0750072	-8.15724	3.42758e-16	EPHA1
ENSG00000169689.15	2055.22	0.533482	0.0654322	8.1532	3.54412e-16	CENPX
ENSG00000070761.8	1350.71	0.2841	0.0348459	8.15303	3.54928e-16	CFAP20
ENSG00000189337.17	1683.97	-0.527804	0.0647396	-8.15273	3.55791e-16	KAZN
ENSG00000132003.9	460.749	-0.657515	0.0807464	-8.14296	3.85727e-16	ZSWIM4
ENSG00000144199.12	332.83	0.83535	0.102587	8.14285	3.86079e-16	FAHD2B
ENSG00000128944.13	1297.08	0.412802	0.0507432	8.13513	4.11499e-16	KNSTRN
ENSG00000135870.12	1759.81	-0.297368	0.0365894	-8.12717	4.39435e-16	RC3H1
ENSG00000183684.8	4531.66	0.422154	0.0519502	8.12612	4.43265e-16	ALYREF
ENSG00000166508.18	11383.7	0.51766	0.0637056	8.12582	4.44347e-16	MCM7
ENSG00000197506.8	1077.72	-0.962741	0.118482	-8.12565	4.44955e-16	SLC28A3
ENSG00000124203.6	94.2514	-1.12847	0.138895	-8.12459	4.48875e-16	ZNF831
ENSG00000116525.14	649.931	-0.440752	0.0542576	-8.12332	4.53602e-16	TRIM62
ENSG00000132423.12	579.893	0.435283	0.0535913	8.12226	4.57585e-16	COQ3
ENSG00000101220.18	2612.07	0.538509	0.0663155	8.12041	4.64618e-16	C20orf27
ENSG00000189001.11	43260	-1.46493	0.180413	-8.11983	4.66823e-16	SBSN
ENSG00000113163.18	2033.59	-0.36421	0.0448621	-8.11845	4.72191e-16	CERT1
ENSG00000198546.15	322.607	0.50812	0.0625905	8.11816	4.73321e-16	ZNF511
ENSG00000158055.16	3483.44	-0.923745	0.113803	-8.11704	4.77684e-16	GRHL3
ENSG00000102309.15	773.133	0.485165	0.0598675	8.10398	5.3189e-16	PIN4
ENSG00000088356.6	1309.09	0.473222	0.0584342	8.09836	5.57038e-16	PDRG1
ENSG00000157778.9	2676.57	0.593803	0.0733247	8.09826	5.57501e-16	PSMG3
ENSG00000215301.11	16292.3	-0.407019	0.050347	-8.08428	6.25326e-16	DDX3X
ENSG00000179148.10	867.302	-1.21601	0.150424	-8.08387	6.2743e-16	ALOXE3
ENSG00000175376.9	1909.02	0.347445	0.0429848	8.08297	6.32086e-16	EIF1AD
ENSG00000105427.10	14339.5	-1.44153	0.178347	-8.08272	6.33383e-16	CNFN
ENSG00000087586.18	1812.98	0.485434	0.0600947	8.07781	6.59401e-16	AURKA
ENSG00000156787.17	561.44	0.382225	0.047327	8.07624	6.67917e-16	TBC1D31
ENSG00000142186.17	5476.01	0.306518	0.037957	8.0754	6.72574e-16	SCYL1
ENSG00000102172.16	4914.61	0.496755	0.0615177	8.07499	6.74833e-16	SMS
ENSG00000181038.14	501.347	0.36878	0.0456935	8.07073	6.988e-16	METTL23
ENSG00000277791.5	8144.61	0.530749	0.0657842	8.06803	7.14415e-16	PSMB3
ENSG00000142530.11	113.227	1.05209	0.13047	8.06385	7.39262e-16	FAM71E1
ENSG00000116191.17	1441.98	-0.604259	0.0749806	-8.05888	7.69998e-16	RALGPS2
ENSG00000214078.13	7488.39	0.595086	0.0738507	8.05796	7.75776e-16	CPNE1
ENSG00000116857.17	3787.57	0.435243	0.0540202	8.05704	7.81613e-16	TMEM9
ENSG00000225663.8	2837.8	0.620231	0.0769827	8.05676	7.83422e-16	MCRIP1
ENSG00000074966.11	32.9853	-0.831911	0.103415	-8.0444	8.66656e-16	TXK
ENSG00000100142.16	2162.13	0.478832	0.0595315	8.04333	8.74293e-16	POLR2F
ENSG00000266412.5	11134.8	-0.402464	0.0501159	-8.03067	9.69435e-16	NCOA4
ENSG00000154920.15	192.562	0.521024	0.0648835	8.03014	9.73593e-16	EME1
ENSG00000137288.10	1825.84	0.542938	0.0676167	8.02965	9.77525e-16	UQCC2
ENSG00000268104.3	1735.83	-1.44974	0.180645	-8.02536	1.01231e-15	SLC6A14
ENSG00000136830.12	33523.7	-0.479576	0.0597584	-8.02524	1.01325e-15	NIBAN2
ENSG00000165501.17	570.601	0.424065	0.0528443	8.0248	1.01691e-15	LRR1
ENSG00000204103.4	6778.82	-0.800619	0.0997746	-8.02428	1.02127e-15	MAFB
ENSG00000140025.16	274.613	0.394534	0.0491841	8.02158	1.04396e-15	EFCAB11
ENSG00000204323.5	225.419	-1.08504	0.135274	-8.02107	1.04825e-15	SMIM5
ENSG00000141552.18	3946.15	0.523247	0.0652375	8.02065	1.05185e-15	ANAPC11
ENSG00000198833.7	3291.93	-0.322948	0.0402675	-8.02008	1.05677e-15	UBE2J1
ENSG00000148154.10	4715.24	-0.551203	0.068751	-8.01738	1.08021e-15	UGCG
ENSG00000176401.6	43.303	0.672977	0.0839693	8.01455	1.10541e-15	EID2B
ENSG00000147121.16	339.932	0.441173	0.0550641	8.01199	1.12871e-15	KRBOX4
ENSG00000135451.13	1126.13	0.531748	0.0663909	8.00934	1.15324e-15	TROAP
ENSG00000159455.9	86.9548	-2.82024	0.352134	-8.00902	1.1563e-15	LCE2B
ENSG00000178175.12	82.1451	-0.949802	0.118593	-8.00893	1.15714e-15	ZNF366
ENSG00000163472.19	4941.68	-0.785037	0.0980344	-8.00777	1.16805e-15	TMEM79
ENSG00000188010.15	417.475	0.427198	0.0533622	8.00563	1.18857e-15	MORN2
ENSG00000108641.19	412.851	0.569626	0.0711593	8.00494	1.19524e-15	B9D1
ENSG00000127554.13	286.213	0.490657	0.0612958	8.00474	1.19719e-15	GFER
ENSG00000167759.13	6436.2	-1.55411	0.194231	-8.00133	1.23084e-15	KLK13
ENSG00000175065.12	38.7153	-1.43455	0.179296	-8.00105	1.23361e-15	DSG4
ENSG00000149179.14	991.649	0.401571	0.050214	7.99719	1.27291e-15	C11orf49
ENSG00000081692.12	296.355	0.46679	0.0583972	7.99337	1.31301e-15	JMJD4
ENSG00000141527.18	631.299	-0.74921	0.0937711	-7.98978	1.35181e-15	CARD14
ENSG00000135709.12	1517.92	-0.581374	0.0727952	-7.98644	1.38897e-15	KIAA0513
ENSG00000137692.12	2630.39	0.758513	0.0950927	7.97656	1.50468e-15	DCUN1D5
ENSG00000158042.9	3125.64	0.411008	0.0515305	7.97601	1.5114e-15	MRPL17
ENSG00000119541.10	4435.09	-0.43388	0.0544113	-7.97408	1.53517e-15	VPS4B
ENSG00000112208.11	564.409	0.72093	0.0904155	7.97352	1.54219e-15	BAG2
ENSG00000112305.15	388.146	-0.51564	0.0646696	-7.97346	1.54298e-15	SMAP1
ENSG00000182512.5	2200.87	0.350477	0.0439772	7.96951	1.59302e-15	GLRX5
ENSG00000160917.15	1464.61	0.434939	0.0545775	7.9692	1.59709e-15	CPSF4
ENSG00000047188.16	1568.47	-0.402414	0.0504982	-7.96888	1.60118e-15	YTHDC2
ENSG00000105825.14	550.348	1.63529	0.205219	7.96853	1.60568e-15	TFPI2
ENSG00000183111.12	2204.44	-0.759683	0.0953674	-7.96586	1.64077e-15	ARHGEF37
ENSG00000061987.16	2009.65	-0.34791	0.0436888	-7.96336	1.67432e-15	MON2
ENSG00000203785.9	29237.3	-1.59167	0.199938	-7.96079	1.70938e-15	SPRR2E
ENSG00000145868.17	1515.87	-0.282126	0.03544	-7.96068	1.7109e-15	FBXO38
ENSG00000160218.13	1363.92	-0.452793	0.0568808	-7.96039	1.71498e-15	TRAPPC10
ENSG00000174276.7	591.681	0.601047	0.0755851	7.95192	1.8364e-15	ZNHIT2
ENSG00000139343.10	2932.25	0.475718	0.0598259	7.9517	1.83974e-15	SNRPF
ENSG00000172382.10	1884.19	-1.27972	0.161048	-7.9462	1.92322e-15	PRSS27
ENSG00000133315.12	784.471	0.696553	0.0876888	7.94346	1.96611e-15	MACROD1
ENSG00000167548.16	5095.16	-0.532286	0.0670151	-7.94277	1.97709e-15	KMT2D
ENSG00000062096.15	16.6405	-1.83019	0.23057	-7.93766	2.06029e-15	ARSF
ENSG00000139546.11	1364.5	0.355994	0.0448505	7.93734	2.0656e-15	TARBP2
ENSG00000069998.12	2173.18	0.348125	0.043862	7.93682	2.07426e-15	HDHD5
ENSG00000170312.16	2971.47	0.470816	0.0593404	7.93417	2.11915e-15	CDK1
ENSG00000151150.22	1923.45	-0.637225	0.0803575	-7.92988	2.19365e-15	ANK3
ENSG00000119457.8	6.65884	-1.10725	0.139684	-7.92682	2.24835e-15	SLC46A2
ENSG00000169696.16	1574.91	0.545978	0.0688787	7.92665	2.25135e-15	ASPSCR1
ENSG00000126215.14	928.323	0.461574	0.0582732	7.92085	2.35884e-15	XRCC3
ENSG00000105953.15	11040	-0.387151	0.0488796	-7.92049	2.36579e-15	OGDH
ENSG00000143412.10	385.381	-0.97189	0.12271	-7.92022	2.37084e-15	ANXA9
ENSG00000184330.12	6772.97	-1.73959	0.219723	-7.91723	2.42856e-15	S100A7A
ENSG00000118596.12	540.562	-0.964714	0.121853	-7.917	2.43301e-15	SLC16A7
ENSG00000179085.8	792.406	0.679096	0.0857796	7.91676	2.43779e-15	DPM3
ENSG00000182585.10	1938.67	-1.54925	0.195702	-7.91636	2.44561e-15	EPGN
ENSG00000151726.15	4856.4	-0.582476	0.0735896	-7.91519	2.46878e-15	ACSL1
ENSG00000140992.19	1349.53	-0.33893	0.0428272	-7.91389	2.49469e-15	PDPK1
ENSG00000011478.13	597.659	0.477807	0.0604013	7.91053	2.56285e-15	QPCTL
ENSG00000198961.10	4993	-0.432809	0.054713	-7.91052	2.56322e-15	PJA2
ENSG00000077312.9	3297.7	0.409708	0.0518103	7.90785	2.61877e-15	SNRPA
ENSG00000126088.14	2817.38	0.420015	0.0531221	7.9066	2.6452e-15	UROD
ENSG00000110422.12	5362.34	-0.427279	0.0540733	-7.90185	2.74795e-15	HIPK3
ENSG00000165646.14	28.4321	-0.902081	0.114175	-7.90086	2.76993e-15	SLC18A2
ENSG00000197641.12	7074.84	-1.1352	0.14372	-7.89874	2.81741e-15	SERPINB13
ENSG00000171421.13	1434.36	0.488291	0.0618505	7.89469	2.91031e-15	MRPL36
ENSG00000169035.12	7576.91	-1.48797	0.188499	-7.89379	2.93157e-15	KLK7
ENSG00000008018.9	10609.2	0.467295	0.0592129	7.89178	2.97895e-15	PSMB1
ENSG00000124802.12	247.967	0.558292	0.0707618	7.88974	3.02821e-15	EEF1E1
ENSG00000139988.10	621.614	-1.46369	0.185668	-7.88339	3.18619e-15	RDH12
ENSG00000053372.5	3673.31	0.412613	0.0523407	7.88321	3.19079e-15	MRTO4
ENSG00000170465.10	105514	-1.51932	0.192832	-7.87899	3.30031e-15	KRT6C
ENSG00000144063.4	987.67	-0.885033	0.112333	-7.87866	3.30898e-15	MALL
ENSG00000143409.15	839.316	-0.481605	0.0611538	-7.87532	3.39884e-15	MINDY1
ENSG00000162300.13	159.002	0.344907	0.0438274	7.86968	3.55559e-15	ZFPL1
ENSG00000173457.11	7595.99	0.531673	0.0676023	7.86472	3.69919e-15	PPP1R14B
ENSG00000140905.11	30.3991	0.544534	0.0692453	7.86384	3.72534e-15	GCSH
ENSG00000102967.12	560.936	0.353941	0.0450167	7.86244	3.76722e-15	DHODH
ENSG00000106397.12	4623.36	0.545692	0.0694332	7.85925	3.86443e-15	PLOD3
ENSG00000057149.16	5377.2	-1.32746	0.16892	-7.85849	3.88795e-15	SERPINB3
ENSG00000049541.11	2279.62	0.378686	0.048203	7.85606	3.96399e-15	RFC2
ENSG00000151715.8	1560.38	-1.19932	0.152681	-7.85506	3.9957e-15	TMEM45B
ENSG00000156831.8	1188.33	0.373868	0.047599	7.85453	4.01258e-15	NSMCE2
ENSG00000056050.7	850.296	0.392028	0.0499295	7.85163	4.10652e-15	HPF1
ENSG00000129084.18	781.516	0.595454	0.0758618	7.84919	4.18736e-15	PSMA1
ENSG00000160613.14	1014.46	-0.461629	0.0588136	-7.84901	4.19326e-15	PCSK7
ENSG00000060971.19	1567.88	-0.428304	0.0545963	-7.84493	4.33191e-15	ACAA1
ENSG00000054523.18	4479.43	-0.442093	0.0563563	-7.84462	4.3426e-15	KIF1B
ENSG00000160051.12	165.154	0.534145	0.068114	7.84192	4.43719e-15	IQCC
ENSG00000014257.16	620.565	-0.916018	0.116863	-7.83838	4.56384e-15	ACP3
ENSG00000127423.11	355.765	0.459756	0.0586889	7.83378	4.73408e-15	AUNIP
ENSG00000136933.17	1363.03	0.371748	0.0474615	7.83264	4.77747e-15	RABEPK
ENSG00000139579.13	1923.24	0.333976	0.0426426	7.83197	4.80277e-15	NABP2
ENSG00000133884.10	2741.61	0.266455	0.0340334	7.82922	4.90924e-15	DPF2
ENSG00000126457.22	8329.02	0.345344	0.0441143	7.8284	4.94099e-15	PRMT1
ENSG00000148841.17	4424.55	-0.494397	0.0631749	-7.82584	5.04279e-15	ITPRIP
ENSG00000132661.4	1334.18	0.412298	0.0527221	7.82021	5.27341e-15	NXT1
ENSG00000177868.12	416.352	0.437602	0.0559955	7.81495	5.49835e-15	SVBP
ENSG00000122565.19	9545.18	0.33169	0.0424492	7.81381	5.54864e-15	CBX3
ENSG00000256053.9	722.008	0.54729	0.0700639	7.8113	5.66015e-15	COA8
ENSG00000119139.21	64.0185	-0.696043	0.089113	-7.8108	5.68271e-15	TJP2
ENSG00000163788.14	1265.55	-0.379211	0.0485515	-7.81048	5.69704e-15	SNRK
ENSG00000163932.15	2463.58	-0.324855	0.0416	-7.80901	5.7639e-15	PRKCD
ENSG00000132591.12	2732.22	0.309666	0.0396573	7.80854	5.78523e-15	ERAL1
ENSG00000164610.9	372.974	0.419749	0.0537589	7.80798	5.81097e-15	RP9
ENSG00000189233.12	50.8989	-1.14317	0.146482	-7.80421	5.98762e-15	NUGGC
ENSG00000169964.8	382.81	0.443339	0.056836	7.80031	6.17568e-15	TMEM42
ENSG00000128815.19	464.04	-1.0008	0.128321	-7.79913	6.23361e-15	WDFY4
ENSG00000187180.3	79.5823	-2.40606	0.308586	-7.79705	6.33726e-15	LCE2C
ENSG00000108932.12	224.753	-0.829824	0.106432	-7.79675	6.35196e-15	SLC16A6
ENSG00000005073.6	71.7079	1.19629	0.153452	7.79584	6.39801e-15	HOXA11
ENSG00000180758.12	2587.53	-0.66074	0.0848423	-7.78787	6.81506e-15	GPR157
ENSG00000182489.9	193.653	-0.83823	0.10764	-7.78736	6.84264e-15	XKRX
ENSG00000149806.11	12318.8	0.506638	0.0650593	7.78732	6.84478e-15	FAU
ENSG00000130731.16	2081.23	0.524407	0.067385	7.78225	7.12443e-15	METTL26
ENSG00000072849.11	1976.4	0.306333	0.0393681	7.78126	7.18067e-15	DERL2
ENSG00000163170.12	286.239	0.426747	0.0548592	7.77896	7.31259e-15	BOLA3
ENSG00000275066.5	2062.68	-0.298359	0.0383547	-7.77894	7.31368e-15	SYNRG
ENSG00000158220.14	224.766	-0.993386	0.12777	-7.7748	7.55663e-15	ESYT3
ENSG00000116353.16	978.968	0.332483	0.0427793	7.77204	7.72294e-15	MECR
ENSG00000183011.13	1905.33	0.615873	0.0792644	7.76986	7.85738e-15	NAA38
ENSG00000101146.13	2569.08	0.292724	0.0376826	7.76815	7.96433e-15	RAE1
ENSG00000127954.13	1570.74	-1.21169	0.156048	-7.7648	8.1774e-15	STEAP4
ENSG00000092208.17	513.707	0.417055	0.0537197	7.76355	8.25851e-15	GEMIN2
ENSG00000186395.8	37521.1	-1.49054	0.192017	-7.76255	8.32403e-15	KRT10
ENSG00000241794.2	33112.8	-1.42648	0.183765	-7.76253	8.32515e-15	SPRR2A
ENSG00000135604.10	714.04	-0.714392	0.0920442	-7.76141	8.39932e-15	STX11
ENSG00000181458.10	7011.05	-1.03314	0.133127	-7.76056	8.45538e-15	TMEM45A
ENSG00000178607.16	1131.93	-0.376731	0.0485495	-7.75974	8.51041e-15	ERN1
ENSG00000164300.17	4197.84	-0.512592	0.0660622	-7.75924	8.54407e-15	SERINC5
ENSG00000163349.22	3623.52	-0.43576	0.0561901	-7.7551	8.8274e-15	HIPK1
ENSG00000149136.9	11029.9	0.276546	0.0356635	7.75432	8.88155e-15	SSRP1
ENSG00000169583.13	2270.99	-1.13211	0.146048	-7.75162	9.07283e-15	CLIC3
ENSG00000114302.16	2726.7	-0.363982	0.0469756	-7.74832	9.31185e-15	PRKAR2A
ENSG00000103067.14	3724.32	-0.579511	0.074849	-7.74239	9.75622e-15	ESRP2
ENSG00000088386.17	332.569	-1.22466	0.158186	-7.74189	9.79529e-15	SLC15A1
ENSG00000111639.8	5519.64	0.468151	0.0604738	7.74139	9.83373e-15	MRPL51
ENSG00000005075.15	1927.46	0.491858	0.0635397	7.74095	9.86788e-15	POLR2J
ENSG00000185811.19	683.112	-0.890366	0.115126	-7.73383	1.04358e-14	IKZF1
ENSG00000100410.8	1887.75	0.329951	0.0426812	7.73059	1.07048e-14	PHF5A
ENSG00000198198.17	1696.86	-0.371001	0.0480077	-7.72796	1.09286e-14	SZT2
ENSG00000188373.5	5454.54	-1.24318	0.160946	-7.7242	1.12554e-14	C10orf99
ENSG00000197948.11	867.248	-0.635376	0.0822871	-7.72146	1.15008e-14	FCHSD1
ENSG00000101052.13	1110.66	0.345538	0.0447663	7.71871	1.17513e-14	IFT52
ENSG00000204922.5	379.25	0.603291	0.0781669	7.71799	1.18177e-14	UQCC3
ENSG00000163751.4	534.484	-1.00733	0.130562	-7.71537	1.20629e-14	CPA3
ENSG00000164654.16	1773.37	-0.338853	0.04393	-7.71348	1.22432e-14	MIOS
ENSG00000240386.3	106.831	-1.80036	0.233498	-7.71039	1.25438e-14	LCE1F
ENSG00000100209.11	417.384	0.492437	0.0638675	7.71029	1.25533e-14	HSCB
ENSG00000163918.11	1853.83	0.551205	0.0714941	7.7098	1.2602e-14	RFC4
ENSG00000181544.15	146.449	0.470659	0.0610651	7.70749	1.2832e-14	FANCB
ENSG00000110721.12	325.073	0.561493	0.0729387	7.69814	1.3806e-14	CHKA
ENSG00000076201.15	3311.87	-0.300144	0.039003	-7.69541	1.41044e-14	PTPN23
ENSG00000178562.18	166.662	-0.888516	0.115481	-7.69404	1.42559e-14	CD28
ENSG00000118985.16	7162.27	-0.576417	0.0749333	-7.69241	1.44392e-14	ELL2
ENSG00000090889.12	1773.76	0.442662	0.057572	7.68885	1.48463e-14	KIF4A
ENSG00000076108.12	6689.05	-0.387446	0.0503953	-7.68813	1.49296e-14	BAZ2A
ENSG00000170776.22	5509.22	-0.455641	0.05927	-7.68755	1.49985e-14	AKAP13
ENSG00000173933.21	483.159	0.457237	0.0594934	7.6855	1.52403e-14	RBM4
ENSG00000198855.7	253.315	-0.392164	0.0510482	-7.68223	1.56338e-14	FICD
ENSG00000110717.13	4944.74	0.577371	0.075179	7.67995	1.59156e-14	NDUFS8
ENSG00000170270.5	480.839	0.384095	0.050039	7.67591	1.64245e-14	GON7
ENSG00000169288.18	1005.87	0.423513	0.0551757	7.67572	1.64495e-14	MRPL1
ENSG00000011143.19	629.604	0.304516	0.0396821	7.67388	1.66865e-14	MKS1
ENSG00000174405.14	744.587	-0.517871	0.0675138	-7.67059	1.71206e-14	LIG4
ENSG00000185966.4	1632.15	-1.74526	0.227529	-7.67047	1.71361e-14	LCE3E
ENSG00000073578.17	312.343	0.563162	0.0734348	7.66887	1.73516e-14	SDHA
ENSG00000198142.5	6116.93	-0.558697	0.0728766	-7.66635	1.76962e-14	SOWAHC
ENSG00000132465.12	4967.53	-1.39201	0.181688	-7.66152	1.83745e-14	JCHAIN
ENSG00000102078.16	346.454	0.371124	0.0484555	7.65906	1.87295e-14	SLC25A14
ENSG00000221968.9	1614.87	0.758777	0.0990832	7.65797	1.88893e-14	FADS3
ENSG00000125971.17	461.996	0.759329	0.0991582	7.65776	1.89203e-14	DYNLRB1
ENSG00000113282.14	5122.13	-0.428027	0.0559092	-7.65576	1.92172e-14	CLINT1
ENSG00000243279.4	249.777	0.63479	0.0829445	7.6532	1.96044e-14	PRAF2
ENSG00000147099.21	348.763	0.406454	0.0531173	7.65201	1.97861e-14	HDAC8
ENSG00000167792.13	8464.32	0.470499	0.0614871	7.652	1.97875e-14	NDUFV1
ENSG00000116161.18	3818.88	0.326209	0.0426469	7.64907	2.02432e-14	CACYBP
ENSG00000106245.11	1669.1	0.364829	0.0477079	7.64714	2.05496e-14	BUD31
ENSG00000164938.14	1710.11	-0.462362	0.0604728	-7.64579	2.07669e-14	TP53INP1
ENSG00000106952.7	64.3924	-0.91256	0.119359	-7.64552	2.08097e-14	TNFSF8
ENSG00000185347.18	965.506	0.62064	0.0812038	7.643	2.12225e-14	TEDC1
ENSG00000112514.18	4618.36	0.487342	0.0637738	7.64172	2.14333e-14	CUTA
ENSG00000176092.16	3625.01	-0.723406	0.0946654	-7.64171	2.14355e-14	CRYBG2
ENSG00000186474.15	1257.55	-1.61147	0.21092	-7.64021	2.16868e-14	KLK12
ENSG00000196407.12	530.771	-1.08094	0.141555	-7.63621	2.23703e-14	THEM5
ENSG00000145494.12	4332.63	0.563718	0.0738243	7.63594	2.24181e-14	NDUFS6
ENSG00000100170.10	928.441	-1.30013	0.17027	-7.6357	2.24603e-14	SLC5A1
ENSG00000080802.19	1241.19	-0.276756	0.0362524	-7.63415	2.27321e-14	CNOT4
ENSG00000166352.17	262.031	0.519384	0.068049	7.63249	2.30259e-14	IFTAP
ENSG00000163694.15	2648.21	-0.538182	0.0705583	-7.62748	2.39385e-14	RBM47
ENSG00000125835.19	10000.1	0.46033	0.0603631	7.62602	2.42121e-14	SNRPB
ENSG00000163001.12	1033.72	0.387867	0.0508905	7.62159	2.50577e-14	CFAP36
ENSG00000112081.17	13255	0.241685	0.0317425	7.61393	2.65877e-14	SRSF3
ENSG00000235942.3	38.1497	-2.57988	0.338944	-7.61153	2.7088e-14	LCE6A
ENSG00000159398.16	16.5414	-1.75573	0.230681	-7.61108	2.71808e-14	CES5A
ENSG00000117036.12	2923.34	-0.401957	0.0528393	-7.60716	2.80174e-14	ETV3
ENSG00000002726.21	300.552	-1.03804	0.13648	-7.60575	2.83251e-14	AOC1
ENSG00000203778.8	173.361	0.741445	0.0975084	7.60391	2.87309e-14	FAM229B
ENSG00000124159.15	15.902	1.04347	0.13728	7.60106	2.93714e-14	MATN4
ENSG00000070601.10	31.6685	-1.24999	0.164464	-7.60039	2.95237e-14	FRMPD1
ENSG00000163110.15	7429.64	-0.435243	0.05729	-7.59718	3.02661e-14	PDLIM5
ENSG00000106268.15	1872.65	0.602837	0.0793803	7.59429	3.09489e-14	NUDT1
ENSG00000172531.16	11581.8	0.359602	0.0473534	7.59401	3.10162e-14	PPP1CA
ENSG00000243667.7	252.11	0.336946	0.0443903	7.59052	3.18616e-14	WDR92
ENSG00000220201.7	28.6227	0.882382	0.116254	7.59012	3.19619e-14	ZGLP1
ENSG00000146143.19	864.055	0.354631	0.0467229	7.59008	3.197e-14	PRIM2
ENSG00000133805.15	1658.63	-0.543199	0.0715912	-7.58751	3.26124e-14	AMPD3
ENSG00000176018.13	921.118	-0.348937	0.0459956	-7.58631	3.2915e-14	LYSMD3
ENSG00000109756.9	1097.2	-0.416027	0.05484	-7.58619	3.29451e-14	RAPGEF2
ENSG00000143079.15	2669.98	-0.405006	0.053393	-7.58538	3.31515e-14	CTTNBP2NL
ENSG00000156860.16	5531.96	-0.27433	0.0361665	-7.58519	3.31999e-14	FBRS
ENSG00000163882.9	3102.44	0.485257	0.0639783	7.58471	3.33224e-14	POLR2H
ENSG00000087302.9	5967.86	0.34114	0.0449946	7.58181	3.40763e-14	RTRAF
ENSG00000160213.9	58356.4	-0.837041	0.110416	-7.58078	3.43471e-14	CSTB
ENSG00000176340.4	3061.16	0.448346	0.0591448	7.58048	3.44286e-14	COX8A
ENSG00000196914.9	8521.29	-0.476552	0.0628993	-7.57643	3.55197e-14	ARHGEF12
ENSG00000167862.10	1278.16	0.388841	0.0513354	7.57451	3.60484e-14	MRPL58
ENSG00000167771.6	230.104	0.985621	0.130139	7.57361	3.62986e-14	RCOR2
ENSG00000038532.16	2114.82	-0.3309	0.0437107	-7.57022	3.72579e-14	CLEC16A
ENSG00000187173.4	70.1692	-2.41473	0.319123	-7.56679	3.82574e-14	LCE2A
ENSG00000162961.14	1742.94	0.309495	0.0409232	7.56284	3.94376e-14	DPY30
ENSG00000090273.14	7375.78	0.43681	0.0577676	7.56151	3.9843e-14	NUDC
ENSG00000074181.9	20168.9	-0.625917	0.0827785	-7.56135	3.98914e-14	NOTCH3
ENSG00000100219.16	8513.46	-0.492204	0.0651098	-7.5596	4.04312e-14	XBP1
ENSG00000129003.19	2167.76	-0.471643	0.0624113	-7.55702	4.12414e-14	VPS13C
ENSG00000182162.11	284.04	-0.876782	0.116034	-7.55628	4.14748e-14	P2RY8
ENSG00000172939.9	3489.37	-0.393484	0.0520759	-7.55597	4.15742e-14	OXSR1
ENSG00000127603.30	18169.9	-0.500558	0.0663414	-7.54519	4.51639e-14	MACF1
ENSG00000146540.15	3865.67	0.547566	0.0726087	7.54133	4.65198e-14	C7orf50
ENSG00000118707.11	1734.3	0.52875	0.0701549	7.5369	4.81275e-14	TGIF2
ENSG00000161980.6	856.795	0.399119	0.052956	7.53681	4.81616e-14	POLR3K
ENSG00000111231.9	1063.14	0.279541	0.037104	7.534	4.92093e-14	GPN3
ENSG00000122025.15	43.6655	-0.927507	0.123185	-7.52938	5.09799e-14	FLT3
ENSG00000151276.23	740.613	-0.479076	0.063652	-7.52649	5.21214e-14	MAGI1
ENSG00000205078.6	70.7036	0.910664	0.121056	7.52266	5.36716e-14	SYCE1L
ENSG00000085831.15	621.705	-0.883509	0.117448	-7.52255	5.37183e-14	TTC39A
ENSG00000101412.13	1391.59	0.680259	0.0904377	7.52186	5.40037e-14	E2F1
ENSG00000107833.10	2009.77	0.546804	0.0727363	7.51763	5.578e-14	NPM3
ENSG00000173166.18	299.36	-0.674412	0.0897456	-7.51471	5.70393e-14	RAPH1
ENSG00000170791.18	1287.45	0.437819	0.0582821	7.51207	5.81985e-14	CHCHD7
ENSG00000109163.7	49.1742	-1.02478	0.136458	-7.50985	5.91936e-14	GNRHR
ENSG00000074842.8	4489.35	0.448546	0.0597705	7.50447	6.16755e-14	MYDGF
ENSG00000100211.10	664.411	0.4205	0.0560338	7.5044	6.17113e-14	CBY1
ENSG00000085563.15	105.615	-0.820878	0.109409	-7.50281	6.24644e-14	ABCB1
ENSG00000224877.4	1002.15	0.632418	0.0843465	7.49786	6.48677e-14	NDUFAF8
ENSG00000143297.19	252.822	-1.36587	0.182187	-7.49706	6.52638e-14	FCRL5
ENSG00000128185.10	2179.11	0.484104	0.0645812	7.49606	6.57652e-14	DGCR6L
ENSG00000175155.11	738.767	-0.473423	0.063169	-7.49455	6.65245e-14	YPEL2
ENSG00000104147.9	74.2758	0.540861	0.0721838	7.49284	6.74008e-14	OIP5
ENSG00000125901.6	2166.87	0.466411	0.0622477	7.49281	6.74134e-14	MRPS26
ENSG00000174996.12	2124.48	0.384683	0.0513443	7.49222	6.77183e-14	KLC2
ENSG00000111642.16	1781.91	0.527973	0.0704702	7.49215	6.77566e-14	CHD4
ENSG00000100241.21	7276.73	-0.36092	0.0481878	-7.48987	6.89431e-14	SBF1
ENSG00000177830.18	3461.75	0.31004	0.0414019	7.48854	6.96426e-14	CHID1
ENSG00000160305.18	1738.95	-0.334902	0.0447277	-7.48757	7.01583e-14	DIP2A
ENSG00000137161.17	3198.49	0.428171	0.0572035	7.48504	7.15236e-14	CNPY3
ENSG00000106355.10	1949.99	0.426142	0.056955	7.48208	7.31545e-14	LSM5
ENSG00000185477.5	484.846	-0.734213	0.0981518	-7.48038	7.41101e-14	GPRIN3
ENSG00000149483.12	1357.23	0.325892	0.0435742	7.47901	7.48868e-14	TMEM138
ENSG00000105887.11	11744.9	-0.375273	0.0501993	-7.47567	7.68127e-14	MTPN
ENSG00000127540.12	616.693	0.45777	0.0612349	7.47564	7.68265e-14	UQCR11
ENSG00000159023.22	1612.2	-0.454591	0.0608712	-7.46808	8.1373e-14	EPB41
ENSG00000204568.12	3637.34	0.359848	0.0481852	7.46801	8.14151e-14	MRPS18B
ENSG00000119121.22	95.6353	-0.917495	0.122862	-7.46766	8.16309e-14	TRPM6
ENSG00000162694.14	585.864	0.454819	0.0609168	7.46624	8.25196e-14	EXTL2
ENSG00000165704.15	2487.17	0.367328	0.0491988	7.46619	8.2547e-14	HPRT1
ENSG00000126787.13	1821.17	0.450228	0.0603068	7.46563	8.29009e-14	DLGAP5
ENSG00000117215.15	152.599	-1.55466	0.208292	-7.46385	8.40276e-14	PLA2G2D
ENSG00000214087.8	914.437	0.486374	0.0651647	7.46377	8.40833e-14	ARL16
ENSG00000081237.20	2090.26	-0.897134	0.120215	-7.46275	8.47359e-14	PTPRC
ENSG00000177257.3	23.6492	-2.48811	0.333412	-7.46258	8.48425e-14	DEFB4B
ENSG00000185608.8	1664.98	0.39942	0.0535346	7.46097	8.58904e-14	MRPL40
ENSG00000139626.16	200.188	-0.769376	0.103162	-7.45798	8.7861e-14	ITGB7
ENSG00000143536.7	8075.51	-2.09086	0.280424	-7.45604	8.91603e-14	CRNN
ENSG00000169218.14	28.1856	-1.18535	0.158982	-7.45587	8.92759e-14	RSPO1
ENSG00000159516.9	9246.29	-1.70443	0.228622	-7.45524	8.97065e-14	SPRR2G
ENSG00000088325.16	6427.48	0.45054	0.060515	7.44511	9.68668e-14	TPX2
ENSG00000114541.15	2381.76	-0.457237	0.0614291	-7.44333	9.81756e-14	FRMD4B
ENSG00000198937.9	727.934	0.523161	0.0702977	7.44208	9.91113e-14	CCDC167
ENSG00000185627.18	8354.51	0.421279	0.056612	7.44151	9.95443e-14	PSMD13
ENSG00000185129.8	1474.93	-0.293578	0.0394542	-7.44098	9.99416e-14	PURA
ENSG00000100372.15	1440.34	0.277355	0.0372776	7.44025	1.00492e-13	SLC25A17
ENSG00000052795.13	1537.42	-0.541701	0.0728271	-7.43818	1.0208e-13	FNIP2
ENSG00000258881.6	5.61763	1.11998	0.150587	7.43745	1.02648e-13	AC007040.2
ENSG00000180340.7	500.972	0.588359	0.079129	7.43545	1.04214e-13	FZD2
ENSG00000164105.4	404.574	0.508354	0.0684219	7.4297	1.08842e-13	SAP30
ENSG00000213347.10	421.109	0.707452	0.0953242	7.42153	1.15773e-13	MXD3
ENSG00000141098.13	1900.51	-0.443759	0.0598125	-7.41918	1.17849e-13	GFOD2
ENSG00000165795.23	3822.57	-0.720902	0.097214	-7.41562	1.21057e-13	NDRG2
ENSG00000183977.14	10.1424	-0.603988	0.0814652	-7.41406	1.2249e-13	PP2D1
ENSG00000086504.17	4471.11	0.512077	0.069125	7.40799	1.28226e-13	MRPL28
ENSG00000169991.11	10185.3	-0.747279	0.100876	-7.40788	1.28334e-13	IFFO2
ENSG00000169299.14	4487.58	-0.471534	0.0637061	-7.40171	1.3444e-13	PGM2
ENSG00000141577.14	1045.03	0.432463	0.05843	7.40139	1.34766e-13	CEP131
ENSG00000113441.16	3217.99	-0.335683	0.0453596	-7.40048	1.35694e-13	LNPEP
ENSG00000134809.9	1430.38	0.495072	0.0668992	7.40027	1.3591e-13	TIMM10
ENSG00000152766.6	1628.08	-0.794123	0.107314	-7.39996	1.36225e-13	ANKRD22
ENSG00000198816.7	1100.61	0.663485	0.0896907	7.39747	1.38799e-13	ZNF358
ENSG00000112851.15	3708.31	-0.348998	0.0471839	-7.39655	1.39763e-13	ERBIN
ENSG00000166579.16	4403.72	-0.495582	0.0670299	-7.39346	1.43061e-13	NDEL1
ENSG00000174516.15	619.361	0.392824	0.0531579	7.38975	1.47104e-13	PELI3
ENSG00000167674.15	3385	0.3986	0.0539513	7.38815	1.4889e-13	HDGFL2
ENSG00000101265.16	929.8	-0.748805	0.101356	-7.38789	1.49176e-13	RASSF2
ENSG00000132780.17	6387.68	0.387867	0.0525409	7.38219	1.55712e-13	NASP
ENSG00000138175.9	1140.9	0.461826	0.0625699	7.38095	1.57163e-13	ARL3
ENSG00000169550.14	493.73	-1.21198	0.164216	-7.38041	1.57802e-13	MUC15
ENSG00000125872.8	37.3227	1.2742	0.172656	7.37995	1.5835e-13	LRRN4
ENSG00000125571.9	8.94442	-1.34133	0.181927	-7.37291	1.66943e-13	IL37
ENSG00000025772.8	2387.27	0.352757	0.0478468	7.37264	1.67281e-13	TOMM34
ENSG00000124102.5	95049.9	-1.39405	0.189126	-7.37101	1.69338e-13	PI3
ENSG00000143093.15	1850.51	-0.300035	0.0407069	-7.3706	1.6986e-13	STRIP1
ENSG00000131148.9	1456.52	0.297566	0.0403732	7.37038	1.70137e-13	EMC8
ENSG00000101057.16	5176.52	0.506154	0.0686917	7.3685	1.72563e-13	MYBL2
ENSG00000159210.10	1566.51	0.373184	0.0506501	7.36787	1.73373e-13	SNF8
ENSG00000183763.9	368.759	0.497369	0.0675087	7.36747	1.73893e-13	TRAIP
ENSG00000114933.16	1033.23	-0.324866	0.0440974	-7.36701	1.74499e-13	INO80D
ENSG00000149016.16	547.192	0.406537	0.0551838	7.36697	1.74551e-13	TUT1
ENSG00000160282.14	21.3883	1.56269	0.212149	7.366	1.75824e-13	FTCD
ENSG00000087589.16	86.9658	-0.781536	0.106107	-7.36555	1.76421e-13	CASS4
ENSG00000117262.19	168.499	0.333757	0.0453177	7.36481	1.77393e-13	GPR89A
ENSG00000145919.11	1826.76	0.342339	0.0464971	7.3626	1.80365e-13	BOD1
ENSG00000175121.11	1093.54	-1.13431	0.154188	-7.35667	1.88554e-13	WFDC5
ENSG00000121552.4	32387.7	-0.972296	0.132205	-7.35448	1.91675e-13	CSTA
ENSG00000163216.7	23430.2	-1.28895	0.175302	-7.35272	1.94217e-13	SPRR2D
ENSG00000070614.15	8954.1	-0.44974	0.0611708	-7.35219	1.94979e-13	NDST1
ENSG00000187223.4	50.2755	-2.3601	0.321137	-7.3492	1.99399e-13	LCE2D
ENSG00000174446.13	726.802	0.361051	0.0491339	7.3483	2.00741e-13	SNAPC5
ENSG00000187147.18	2329.43	0.269637	0.0367092	7.34522	2.05421e-13	RNF220
ENSG00000159314.11	2490.16	-0.42615	0.0580534	-7.34066	2.12539e-13	ARHGAP27
ENSG00000261949.6	7.7952	1.67101	0.227641	7.34055	2.12723e-13	GFY
ENSG00000143793.13	1155.62	0.409706	0.055835	7.33779	2.17151e-13	C1orf35
ENSG00000153827.14	9745.01	-0.332146	0.045266	-7.33765	2.17372e-13	TRIP12
ENSG00000274180.1	805.101	-0.508551	0.0693153	-7.33678	2.18802e-13	NATD1
ENSG00000204614.9	3.40751	-1.84708	0.251766	-7.33649	2.1927e-13	TRIM40
ENSG00000100078.4	598.476	-1.31828	0.179767	-7.33328	2.24581e-13	PLA2G3
ENSG00000123485.12	1161.8	0.467553	0.0637637	7.33258	2.25763e-13	HJURP
ENSG00000186442.7	109.423	-1.44553	0.197232	-7.32909	2.31719e-13	KRT3
ENSG00000105618.14	2328.49	0.471779	0.0643806	7.32796	2.33682e-13	PRPF31
ENSG00000166997.8	499.435	0.467043	0.0637363	7.32774	2.34059e-13	CNPY4
ENSG00000160124.9	849.234	0.433745	0.059195	7.32738	2.34688e-13	CCDC58
ENSG00000205643.11	325.443	0.441106	0.0602089	7.32625	2.36684e-13	CDPF1
ENSG00000104921.15	17.2725	-1.38978	0.18976	-7.32389	2.40886e-13	FCER2
ENSG00000141030.13	3697.54	0.319019	0.043559	7.32385	2.40962e-13	COPS3
ENSG00000186844.6	78.4665	-2.27996	0.311336	-7.32315	2.42209e-13	LCE1A
ENSG00000174080.12	1529.74	0.72045	0.0984127	7.3207	2.46677e-13	CTSF
ENSG00000198830.11	10358	0.378559	0.0517109	7.32068	2.46712e-13	HMGN2
ENSG00000147586.10	235.824	0.403426	0.0551181	7.31931	2.49258e-13	MRPS28
ENSG00000180432.6	7.8596	-1.06709	0.145856	-7.31602	2.55436e-13	CYP8B1
ENSG00000198721.13	805.216	0.538127	0.0735565	7.31583	2.55789e-13	ECI2
ENSG00000130921.8	973.617	0.305061	0.0417015	7.31535	2.5671e-13	C12orf65
ENSG00000066379.15	573.637	0.465007	0.0636641	7.30407	2.79185e-13	POLR1H
ENSG00000126768.12	1758.08	0.429808	0.0588704	7.30092	2.85809e-13	TIMM17B
ENSG00000183513.9	835.943	0.340166	0.0465949	7.30051	2.86687e-13	COA5
ENSG00000167889.13	87.805	1.05756	0.144951	7.29595	2.96564e-13	MGAT5B
ENSG00000100814.18	1676.46	0.453415	0.0621706	7.29308	3.02939e-13	CCNB1IP1
ENSG00000213015.9	735.34	0.482077	0.0661255	7.29033	3.09191e-13	ZNF580
ENSG00000204356.14	4522.79	0.400541	0.0549484	7.2894	3.11339e-13	NELFE
ENSG00000111716.14	527.281	0.740745	0.10163	7.28865	3.13081e-13	LDHB
ENSG00000117543.21	842.616	0.331962	0.0455454	7.28861	3.13174e-13	DPH5
ENSG00000183431.12	4695.78	0.231303	0.0317565	7.28363	3.24949e-13	SF3A3
ENSG00000076382.17	1779.68	0.43187	0.0593234	7.27992	3.3401e-13	SPAG5
ENSG00000124772.12	315.667	-0.710349	0.0975855	-7.27924	3.35702e-13	CPNE5
ENSG00000204576.12	523.844	0.417044	0.0573045	7.27768	3.396e-13	PRR3
ENSG00000116903.7	988.343	-0.269496	0.0370473	-7.27438	3.48025e-13	EXOC8
ENSG00000127507.18	488.122	-0.703601	0.0967567	-7.27186	3.54584e-13	ADGRE2
ENSG00000152240.13	883.316	0.447798	0.0615946	7.27008	3.59264e-13	HAUS1
ENSG00000036257.13	2542.81	-0.377616	0.0519432	-7.26978	3.60065e-13	CUL3
ENSG00000165948.11	549.923	0.568592	0.0782785	7.26371	3.76619e-13	IFI27L1
ENSG00000143149.12	3601.72	-0.391119	0.0538545	-7.26253	3.79924e-13	ALDH9A1
ENSG00000163681.16	3163.43	-0.344991	0.0475205	-7.25984	3.87558e-13	SLMAP
ENSG00000204539.4	8.40598	-1.57387	0.216798	-7.25964	3.88116e-13	CDSN
ENSG00000170421.12	18295.1	1.16965	0.161117	7.25963	3.88155e-13	KRT8
ENSG00000163220.11	235052	-1.06965	0.147374	-7.25806	3.92674e-13	S100A9
ENSG00000213903.9	4549.31	-0.705162	0.0971759	-7.25655	3.97077e-13	LTB4R
ENSG00000139436.21	626.293	-0.33625	0.0463473	-7.25501	4.01645e-13	GIT2
ENSG00000214941.8	573.932	0.421557	0.0581175	7.25354	4.06029e-13	ZSWIM7
ENSG00000129437.11	1801.35	-1.67338	0.230719	-7.25291	4.07897e-13	KLK14
ENSG00000037241.7	1017.99	0.354934	0.0489499	7.25098	4.13764e-13	RPL26L1
ENSG00000165474.8	64585.6	-1.00407	0.138534	-7.24786	4.23416e-13	GJB2
ENSG00000259680.5	20.9244	-1.82476	0.251813	-7.24652	4.27612e-13	AC136428.1
ENSG00000131652.14	1768.84	0.362695	0.0500538	7.24611	4.28916e-13	THOC6
ENSG00000161179.14	1447.46	0.41382	0.0571108	7.24592	4.29514e-13	YDJC
ENSG00000140365.16	3050.58	0.466534	0.0643999	7.24433	4.34578e-13	COMMD4
ENSG00000196743.9	16370.6	-0.50932	0.0703093	-7.24398	4.357e-13	GM2A
ENSG00000156738.18	194.774	-1.49649	0.206621	-7.2427	4.39831e-13	MS4A1
ENSG00000134531.10	18281.7	-0.649312	0.0896826	-7.24011	4.48329e-13	EMP1
ENSG00000130347.13	433.747	0.391323	0.0540567	7.23912	4.51606e-13	RTN4IP1
ENSG00000169474.4	28020	-1.28633	0.177699	-7.23879	4.52703e-13	SPRR1A
ENSG00000083799.18	3343.14	-0.379907	0.0524969	-7.23676	4.59526e-13	CYLD
ENSG00000197822.11	321.012	-0.890825	0.123123	-7.23526	4.64621e-13	OCLN
ENSG00000107874.11	1926.55	0.405633	0.0560695	7.23448	4.6732e-13	CUEDC2
ENSG00000085832.17	3101.51	-0.256819	0.0355095	-7.23241	4.74505e-13	EPS15
ENSG00000111843.14	3518.95	0.339843	0.0469929	7.23179	4.76673e-13	TMEM14C
ENSG00000091157.14	811.15	-0.380917	0.0526745	-7.23153	4.77567e-13	WDR7
ENSG00000175984.15	1661.06	-0.588769	0.0814388	-7.22959	4.84453e-13	DENND2C
ENSG00000148950.11	161.803	0.356369	0.0492947	7.22935	4.85296e-13	IMMP1L
ENSG00000134690.11	1785.75	0.418753	0.0579603	7.22483	5.01742e-13	CDCA8
ENSG00000169469.9	69241	-1.18436	0.163966	-7.22325	5.07582e-13	SPRR1B
ENSG00000166501.14	397.29	-0.827853	0.114659	-7.22016	5.19268e-13	PRKCB
ENSG00000183765.23	869.405	0.444965	0.061639	7.21889	5.24148e-13	CHEK2
ENSG00000169976.7	4478.2	0.462812	0.0641277	7.21703	5.31343e-13	SF3B5
ENSG00000163939.18	2376.22	-0.355432	0.0492609	-7.21528	5.38221e-13	PBRM1
ENSG00000065613.15	7551.32	-0.404883	0.0561258	-7.21385	5.43926e-13	SLK
ENSG00000271425.9	89.5901	-0.469037	0.0650219	-7.21352	5.45228e-13	NBPF10
ENSG00000126756.12	1431.79	0.460251	0.063807	7.21317	5.46623e-13	UXT
ENSG00000115042.10	625.961	0.366124	0.0507944	7.20795	5.68006e-13	FAHD2A
ENSG00000196976.7	1191.01	0.598788	0.0830962	7.20596	5.76349e-13	LAGE3
ENSG00000198854.5	138.936	-1.55739	0.216169	-7.20449	5.8261e-13	C1orf68
ENSG00000197312.12	3041.75	-0.331495	0.0460127	-7.20442	5.82904e-13	DDI2
ENSG00000170892.12	2832.3	0.298057	0.0413743	7.20393	5.8501e-13	TSEN34
ENSG00000125991.20	11381.4	0.361193	0.0501534	7.20177	5.94364e-13	ERGIC3
ENSG00000164934.14	3363.33	0.337333	0.0468552	7.19948	6.04412e-13	DCAF13
ENSG00000181722.17	84.3527	-0.710206	0.0986474	-7.19944	6.04601e-13	ZBTB20
ENSG00000136874.11	1803.2	-0.333429	0.0463414	-7.19506	6.24339e-13	STX17
ENSG00000104154.7	580.986	-0.439532	0.061089	-7.19495	6.24836e-13	SLC30A4
ENSG00000140279.13	3213.65	-1.14517	0.159204	-7.19309	6.33406e-13	DUOX2
ENSG00000204954.10	272.627	0.390517	0.0543077	7.19082	6.44018e-13	C12orf73
ENSG00000181817.6	1319.37	0.323183	0.0449455	7.19056	6.4528e-13	LSM10
ENSG00000130713.16	1687.94	0.355267	0.0494198	7.18876	6.53845e-13	EXOSC2
ENSG00000156384.14	459.285	0.445097	0.0619188	7.18841	6.55511e-13	SFR1
ENSG00000135837.16	2954.6	-0.329585	0.0458556	-7.18746	6.60082e-13	CEP350
ENSG00000099956.20	4877.91	0.249546	0.0347233	7.1867	6.63773e-13	SMARCB1
ENSG00000254986.7	3934.23	0.327025	0.0455247	7.18348	6.79613e-13	DPP3
ENSG00000084072.17	2369.52	0.346886	0.0483009	7.18178	6.88093e-13	PPIE
ENSG00000186517.14	1398.79	-0.600047	0.083559	-7.18111	6.91459e-13	ARHGAP30
ENSG00000154227.13	4370.14	-0.799422	0.111366	-7.17835	7.0558e-13	CERS3
ENSG00000075188.9	1197.25	0.31578	0.0439929	7.17798	7.0751e-13	NUP37
ENSG00000169683.8	1209.85	0.489272	0.068193	7.17481	7.24054e-13	LRRC45
ENSG00000137486.17	632.05	-0.573787	0.0799963	-7.17266	7.35533e-13	ARRB1
ENSG00000108061.12	2399.25	-0.25629	0.0357506	-7.16883	7.56402e-13	SHOC2
ENSG00000117697.15	1023.57	0.303241	0.0423089	7.16732	7.64803e-13	NSL1
ENSG00000091181.20	15.2592	-1.1592	0.16185	-7.16216	7.94152e-13	IL5RA
ENSG00000183207.14	6171.63	0.373426	0.0521444	7.16138	7.98672e-13	RUVBL2
ENSG00000139200.14	65.6871	1.20362	0.16813	7.15886	8.13529e-13	PIANP
ENSG00000069482.7	266.014	1.54615	0.216	7.15812	8.17907e-13	GAL
ENSG00000156049.7	50.0569	-0.710453	0.0992671	-7.15698	8.2475e-13	GNA14
ENSG00000176920.13	1521.64	-0.70474	0.0984778	-7.15634	8.28607e-13	FUT2
ENSG00000154165.5	138.467	-1.2523	0.175051	-7.15393	8.43298e-13	GPR15
ENSG00000262919.8	1450.39	0.412226	0.0576233	7.15381	8.4401e-13	CCNQ
ENSG00000186226.9	10.0605	-1.60031	0.223736	-7.15265	8.51158e-13	LCE1E
ENSG00000122042.10	1701.79	-0.382996	0.0535734	-7.149	8.74092e-13	UBL3
ENSG00000204420.10	55.6673	-0.830902	0.116236	-7.1484	8.77926e-13	MPIG6B
ENSG00000168907.13	1355.78	-0.974438	0.136375	-7.14529	8.98065e-13	PLA2G4F
ENSG00000133773.12	1179.46	0.295127	0.0413139	7.14353	9.09668e-13	CCDC59
ENSG00000167513.9	1973.13	0.514936	0.0720861	7.14335	9.10864e-13	CDT1
ENSG00000153774.9	1751.7	0.461056	0.0645866	7.13857	9.43057e-13	CFDP1
ENSG00000113263.13	261.191	-0.876227	0.122784	-7.13636	9.58377e-13	ITK
ENSG00000160993.4	647.438	0.340143	0.0476686	7.13558	9.6379e-13	ALKBH4
ENSG00000185479.6	204733	-1.10642	0.155071	-7.13491	9.68503e-13	KRT6B
ENSG00000103313.13	167.945	-0.8956	0.125582	-7.13159	9.92152e-13	MEFV
ENSG00000188130.14	880.497	0.667049	0.0935375	7.13135	9.93894e-13	MAPK12
ENSG00000076662.10	67.7149	-0.85844	0.120378	-7.13119	9.95012e-13	ICAM3
ENSG00000101363.12	3370.29	0.317588	0.0445715	7.12536	1.03807e-12	MANBAL
ENSG00000159140.21	11109.2	-0.311429	0.0437105	-7.1248	1.04231e-12	SON
ENSG00000106400.12	3889.24	0.503589	0.0706842	7.12448	1.04472e-12	ZNHIT1
ENSG00000074582.15	1030.09	0.350089	0.0491404	7.12426	1.04642e-12	BCS1L
ENSG00000173208.4	37.362	-0.96819	0.135902	-7.12416	1.04717e-12	ABCD2
ENSG00000166167.18	1554.38	-0.303523	0.042607	-7.12379	1.04998e-12	BTRC
ENSG00000110324.11	1102.96	-0.728309	0.102275	-7.12106	1.07102e-12	IL10RA
ENSG00000162980.17	1363.55	-0.372336	0.052305	-7.11854	1.09073e-12	ARL5A
ENSG00000135446.17	3339.74	0.325643	0.0457654	7.11549	1.11519e-12	CDK4
ENSG00000099308.10	627.538	-0.39547	0.0555874	-7.11438	1.12414e-12	MAST3
ENSG00000198178.11	7.69533	-1.38948	0.195385	-7.11153	1.14765e-12	CLEC4C
ENSG00000105492.16	29.7399	-0.921992	0.129692	-7.10911	1.16796e-12	SIGLEC6
ENSG00000175193.14	551.661	0.624073	0.0877882	7.10885	1.17017e-12	PARL
ENSG00000104763.20	4627.91	-0.35899	0.0505056	-7.10793	1.17797e-12	ASAH1
ENSG00000197471.12	598.011	-0.813795	0.114503	-7.10718	1.18436e-12	SPN
ENSG00000176986.16	2721.32	-0.553983	0.0779502	-7.10688	1.18694e-12	SEC24C
ENSG00000006607.14	2131.29	-0.387505	0.0545292	-7.10637	1.19137e-12	FARP2
ENSG00000101182.15	12700.3	0.359831	0.0506393	7.10576	1.19664e-12	PSMA7
ENSG00000160551.12	4599.66	-0.377405	0.0531305	-7.10336	1.21761e-12	TAOK1
ENSG00000188486.3	3603.32	0.479123	0.0674715	7.10112	1.23748e-12	H2AX
ENSG00000179111.9	18.5925	1.0766	0.151678	7.09796	1.26616e-12	HES7
ENSG00000103260.9	978.881	0.703739	0.0991574	7.09719	1.27323e-12	METRN
ENSG00000198786.2	74566.4	-0.583257	0.0822033	-7.09529	1.29078e-12	MT-ND5
ENSG00000169727.12	5539.36	0.291748	0.0411196	7.09512	1.29237e-12	GPS1
ENSG00000099385.12	1177.29	0.473678	0.0667717	7.094	1.30294e-12	BCL7C
ENSG00000090382.7	6790.92	-1.14007	0.160793	-7.09026	1.33857e-12	LYZ
ENSG00000166948.10	26.8668	-1.8139	0.255918	-7.0878	1.36264e-12	TGM6
ENSG00000166783.22	2975.71	-0.264001	0.037255	-7.08632	1.37727e-12	MARF1
ENSG00000137709.10	223.862	-0.775344	0.109416	-7.08622	1.3782e-12	POU2F3
ENSG00000165916.8	9023.39	0.359832	0.0507844	7.08549	1.38554e-12	PSMC3
ENSG00000007908.16	696.091	-1.13198	0.159776	-7.08481	1.39238e-12	SELE
ENSG00000132541.11	791.469	0.439436	0.0620474	7.08225	1.41831e-12	RIDA
ENSG00000164068.16	1075.95	-0.384165	0.0542688	-7.07893	1.45275e-12	RNF123
ENSG00000132514.14	222.354	-0.925974	0.130816	-7.07842	1.45806e-12	CLEC10A
ENSG00000273611.5	1081.67	0.26087	0.0368591	7.07749	1.46789e-12	ZNHIT3
ENSG00000179846.10	321.264	-0.9359	0.132256	-7.07641	1.47938e-12	NKPD1
ENSG00000168016.15	1714.09	-0.60882	0.0860388	-7.07611	1.48262e-12	TRANK1
ENSG00000237649.8	2623.24	0.422487	0.0597272	7.0736	1.50963e-12	KIFC1
ENSG00000112078.14	3839.8	-0.314322	0.04446	-7.06978	1.55183e-12	KCTD20
ENSG00000065268.11	2574.54	0.43223	0.061139	7.06962	1.55359e-12	WDR18
ENSG00000101945.17	775.353	0.463989	0.0656337	7.06937	1.55634e-12	SUV39H1
ENSG00000037897.17	889.318	0.351115	0.0496733	7.06849	1.5663e-12	METTL1
ENSG00000140519.14	23658.9	-1.28668	0.182041	-7.0681	1.57064e-12	RHCG
ENSG00000100575.14	912.989	0.423288	0.0598942	7.06726	1.58027e-12	TIMM9
ENSG00000133265.11	3083.9	0.420601	0.0595284	7.06555	1.59984e-12	HSPBP1
ENSG00000140497.16	6781.46	-0.29304	0.0414902	-7.06288	1.63089e-12	SCAMP2
ENSG00000115760.14	4748.3	-0.381752	0.0540519	-7.0627	1.63298e-12	BIRC6
ENSG00000166788.10	707.366	0.368732	0.052228	7.06003	1.66461e-12	SAAL1
ENSG00000213462.5	940.637	-0.867737	0.123011	-7.05415	1.73653e-12	ERV3-1
ENSG00000127586.17	1406.31	0.475337	0.0674097	7.05146	1.77045e-12	CHTF18
ENSG00000272333.7	3488.31	-0.367055	0.0520563	-7.05112	1.77481e-12	KMT2B
ENSG00000033627.17	3317.88	-0.352754	0.0500523	-7.04771	1.81892e-12	ATP6V0A1
ENSG00000112651.12	83.0092	0.629687	0.0893876	7.04446	1.86186e-12	MRPL2
ENSG00000092148.13	7246.73	-0.377194	0.0535574	-7.0428	1.8841e-12	HECTD1
ENSG00000198788.9	54.5257	1.59382	0.226336	7.04182	1.89742e-12	MUC2
ENSG00000148688.14	1173.92	0.326234	0.0463687	7.03566	1.98321e-12	RPP30
ENSG00000074755.15	3025.97	-0.326981	0.0464976	-7.03221	2.03292e-12	ZZEF1
ENSG00000143556.9	40735.3	-1.38238	0.196621	-7.03068	2.05522e-12	S100A7
ENSG00000228300.14	2089.69	0.543559	0.0773206	7.02995	2.06613e-12	FAM174C
ENSG00000140451.13	349.658	0.582874	0.082915	7.02977	2.06872e-12	PIF1
ENSG00000102096.9	1710.72	-0.728445	0.10365	-7.02789	2.09676e-12	PIM2
ENSG00000104341.17	9954.85	0.435475	0.0619856	7.02543	2.13402e-12	LAPTM4B
ENSG00000088387.19	5069.1	-0.487452	0.0693882	-7.02499	2.14077e-12	DOCK9
ENSG00000013810.20	4142.81	0.42756	0.0608703	7.02411	2.15428e-12	TACC3
ENSG00000172336.5	2019.75	0.38855	0.0553254	7.02299	2.17167e-12	POP7
ENSG00000167323.11	5294.23	-0.357421	0.0509009	-7.02191	2.18859e-12	STIM1
ENSG00000089041.17	179.517	-0.763654	0.108771	-7.02073	2.20717e-12	P2RX7
ENSG00000154146.13	181.783	0.593805	0.0845809	7.02056	2.20988e-12	NRGN
ENSG00000100116.17	820.215	0.641276	0.0913496	7.02001	2.2185e-12	GCAT
ENSG00000141873.11	701.965	0.417154	0.0594479	7.01713	2.2647e-12	SLC39A3
ENSG00000128016.7	15753	-0.624463	0.0890231	-7.01461	2.30593e-12	ZFP36
ENSG00000163606.11	81.5068	-0.769835	0.109755	-7.01412	2.31397e-12	CD200R1
ENSG00000125450.11	2566.7	0.274451	0.0391309	7.01366	2.32171e-12	NUP85
ENSG00000143217.9	7240.84	-0.595183	0.0848918	-7.01108	2.36492e-12	NECTIN4
ENSG00000134183.12	18.1077	-0.807105	0.115137	-7.00995	2.38408e-12	GNAT2
ENSG00000095906.17	3079.55	0.341025	0.0486573	7.00871	2.40531e-12	NUBP2
ENSG00000153201.16	5909.88	-0.274486	0.0391817	-7.00546	2.46176e-12	RANBP2
ENSG00000155158.20	1769.58	-0.546829	0.0780836	-7.00313	2.50306e-12	TTC39B
ENSG00000108773.11	2772.4	0.394461	0.0563354	7.00202	2.52301e-12	KAT2A
ENSG00000182378.14	1530.8	-0.622454	0.0888979	-7.0019	2.52516e-12	PLCXD1
ENSG00000197563.11	1512.86	-0.385697	0.0550854	-7.00179	2.52716e-12	PIGN
ENSG00000225973.4	212.834	0.369067	0.0527131	7.00143	2.5337e-12	PIGBOS1
ENSG00000127080.10	919.324	-0.590731	0.0844191	-6.9976	2.6038e-12	IPPK
ENSG00000159658.14	5962.56	-0.275987	0.0394529	-6.99535	2.64603e-12	EFCAB14
ENSG00000073737.17	836.92	-1.08702	0.155462	-6.99219	2.70634e-12	DHRS9
ENSG00000182628.13	2278.12	0.332521	0.0475629	6.99118	2.72582e-12	SKA2
ENSG00000081721.12	698.239	0.293058	0.0419211	6.9907	2.73521e-12	DUSP12
ENSG00000029993.15	4417.59	0.490819	0.0702379	6.98795	2.78922e-12	HMGB3
ENSG00000126698.11	4918.32	0.244409	0.034976	6.98791	2.79018e-12	DNAJC8
ENSG00000037749.12	964.949	-0.513529	0.0734919	-6.98757	2.79693e-12	MFAP3
ENSG00000188404.10	615.343	-0.912052	0.130529	-6.98735	2.80133e-12	SELL
ENSG00000079616.13	2795.28	0.315189	0.0451318	6.98376	2.87393e-12	KIF22
ENSG00000107862.6	5835.63	-0.285437	0.0408873	-6.98106	2.92954e-12	GBF1
ENSG00000136463.8	1340.99	0.351991	0.0504282	6.98003	2.9511e-12	TACO1
ENSG00000187446.12	6998.05	-0.308616	0.044215	-6.9799	2.95399e-12	CHP1
ENSG00000010818.10	2947.31	-0.431328	0.0617977	-6.97968	2.95863e-12	HIVEP2
ENSG00000108384.15	694.625	0.372432	0.0533664	6.97877	2.97767e-12	RAD51C
ENSG00000244005.13	1043.22	0.327164	0.0469008	6.97567	3.04415e-12	NFS1
ENSG00000131381.12	1321.54	-0.273974	0.0392761	-6.9756	3.04577e-12	RBSN
ENSG00000163132.8	209.094	0.750723	0.10764	6.97441	3.0715e-12	MSX1
ENSG00000205420.11	672530	-0.758613	0.108782	-6.97371	3.08691e-12	KRT6A
ENSG00000155761.14	252.429	-1.03355	0.148222	-6.97302	3.10216e-12	SPAG17
ENSG00000243147.8	1199.14	0.36789	0.0527724	6.97125	3.1414e-12	MRPL33
ENSG00000095564.14	1881.99	-0.373306	0.0535621	-6.96958	3.17881e-12	BTAF1
ENSG00000100385.14	1218.7	-0.754428	0.10826	-6.96869	3.1991e-12	IL2RB
ENSG00000173818.17	555.384	0.476764	0.0684182	6.96838	3.20609e-12	ENDOV
ENSG00000007255.10	702.561	0.631732	0.0906587	6.96825	3.20911e-12	TRAPPC6A
ENSG00000119411.11	879.189	-0.865591	0.124247	-6.96668	3.24514e-12	BSPRY
ENSG00000132912.13	3440.18	-0.318174	0.0456792	-6.9654	3.2747e-12	DCTN4
ENSG00000163539.17	1525.7	-0.32591	0.0467923	-6.96503	3.2834e-12	CLASP2
ENSG00000164087.8	714.133	0.475729	0.0683032	6.96495	3.28518e-12	POC1A
ENSG00000099958.15	246.166	-1.03335	0.148383	-6.96409	3.30543e-12	DERL3
ENSG00000080200.10	1167.93	-0.692775	0.0995367	-6.96	3.40276e-12	CRYBG3
ENSG00000211450.10	294.078	0.402073	0.0577801	6.95867	3.43497e-12	SELENOH
ENSG00000197635.11	545.193	-0.9166	0.13173	-6.95818	3.44692e-12	DPP4
ENSG00000134057.15	4586.88	0.439705	0.0632211	6.95503	3.52491e-12	CCNB1
ENSG00000104826.15	18.2365	0.890195	0.128013	6.95392	3.55262e-12	LHB
ENSG00000165240.20	903.34	-0.455067	0.0654553	-6.95233	3.59309e-12	ATP7A
ENSG00000168439.17	12817.3	0.311365	0.0448022	6.94977	3.6587e-12	STIP1
ENSG00000174175.17	289.465	-1.034	0.148786	-6.94956	3.66437e-12	SELP
ENSG00000198300.14	26.1931	-1.28935	0.185601	-6.9469	3.7341e-12	PEG3
ENSG00000276368.2	10.4824	0.931206	0.13408	6.94516	3.78023e-12	H2AC14
ENSG00000174502.19	434.743	-1.22501	0.17639	-6.9449	3.78732e-12	SLC26A9
ENSG00000147684.10	7294.38	0.504086	0.0725872	6.94455	3.79658e-12	NDUFB9
ENSG00000100532.12	345.367	0.368587	0.0531022	6.94109	3.89076e-12	CGRRF1
ENSG00000197345.13	3008.05	0.697162	0.100448	6.94054	3.90597e-12	MRPL21
ENSG00000143344.16	994.882	-0.48552	0.0699577	-6.9402	3.91558e-12	RGL1
ENSG00000141338.14	151.966	-1.12225	0.16177	-6.93727	3.99747e-12	ABCA8
ENSG00000120526.12	1685.61	0.355195	0.0512017	6.93718	4.00018e-12	NUDCD1
ENSG00000093072.18	1920.9	-0.78218	0.112755	-6.937	4.0052e-12	ADA2
ENSG00000123154.12	117.805	0.456522	0.0658282	6.93504	4.06104e-12	WDR83
ENSG00000198841.4	203.721	0.353581	0.0509859	6.93488	4.06577e-12	KTI12
ENSG00000196805.7	3107.38	-1.62712	0.234649	-6.93426	4.08339e-12	SPRR2B
ENSG00000169994.18	216.834	1.23549	0.178181	6.93389	4.09422e-12	MYO7B
ENSG00000064545.15	1844.9	0.365326	0.0526922	6.9332	4.11416e-12	TMEM161A
ENSG00000167723.15	889.507	-0.936601	0.135139	-6.93066	4.18885e-12	TRPV3
ENSG00000137145.20	1735.76	-0.525414	0.075827	-6.92912	4.23474e-12	DENND4C
ENSG00000105929.16	139.167	-1.16496	0.168236	-6.92454	4.37405e-12	ATP6V0A4
ENSG00000175105.8	730.936	-0.355997	0.05143	-6.92196	4.4543e-12	ZNF654
ENSG00000105393.16	1120.31	0.525005	0.075854	6.92125	4.47661e-12	BABAM1
ENSG00000011198.10	1573.58	-0.395404	0.0571349	-6.92053	4.49959e-12	ABHD5
ENSG00000108510.10	4507.27	-0.333748	0.0482437	-6.91795	4.5822e-12	MED13
ENSG00000100351.17	156.45	-0.778243	0.112534	-6.91564	4.65755e-12	GRAP2
ENSG00000135632.12	1728.21	0.256051	0.0370389	6.91305	4.74343e-12	SMYD5
ENSG00000110448.11	382	-0.827063	0.11965	-6.91234	4.76711e-12	CD5
ENSG00000167965.18	2196.4	0.290066	0.0419645	6.91219	4.77235e-12	MLST8
ENSG00000144747.17	1289.63	-0.305997	0.044273	-6.91159	4.79259e-12	TMF1
ENSG00000172594.13	656.296	-0.542114	0.0784718	-6.90838	4.90206e-12	SMPDL3A
ENSG00000254726.3	511.812	0.796364	0.115312	6.90616	4.97944e-12	MEX3A
ENSG00000152380.10	43.5766	-0.434779	0.0629702	-6.90451	5.03766e-12	FAM151B
ENSG00000186567.13	1679.97	-0.731628	0.106005	-6.90184	5.13336e-12	CEACAM19
ENSG00000249437.8	29.1127	-0.800066	0.115927	-6.90145	5.14728e-12	NAIP
ENSG00000104886.12	2092.44	0.459337	0.0665616	6.90093	5.16626e-12	PLEKHJ1
ENSG00000173597.9	116.673	-1.18408	0.171648	-6.89828	5.26341e-12	SULT1B1
ENSG00000172155.10	11.0556	-2.47322	0.358545	-6.89794	5.27626e-12	LCE1D
ENSG00000135373.13	11011.1	-0.726794	0.105403	-6.89538	5.37226e-12	EHF
ENSG00000075142.14	2545.92	0.368838	0.0534967	6.89459	5.40203e-12	SRI
ENSG00000167985.7	541.308	0.523271	0.0759004	6.89417	5.41788e-12	SDHAF2
ENSG00000178896.9	1653.19	0.628857	0.0912228	6.89364	5.43844e-12	EXOSC4
ENSG00000090447.12	1097.04	0.351873	0.0510517	6.89247	5.483e-12	TFAP4
ENSG00000197872.11	564.745	-0.568869	0.0825352	-6.89244	5.48425e-12	CYRIA
ENSG00000287725.1	43.8399	0.997587	0.144873	6.88594	5.74054e-12	AP003071.5
ENSG00000176973.8	212.699	0.548268	0.0796229	6.88582	5.74575e-12	FAM89B
ENSG00000137434.11	27.7889	0.766412	0.11131	6.88538	5.76348e-12	C6orf52
ENSG00000134242.16	212.033	-0.725351	0.105354	-6.88488	5.78352e-12	PTPN22
ENSG00000122224.18	127.88	-0.916183	0.133073	-6.88481	5.78629e-12	LY9
ENSG00000141391.14	156.27	0.51992	0.0755174	6.88478	5.78781e-12	PRELID3A
ENSG00000172175.15	2437.79	-0.36519	0.0530455	-6.88447	5.8005e-12	MALT1
ENSG00000185963.14	12229	-0.468937	0.0681164	-6.88434	5.80565e-12	BICD2
ENSG00000174177.13	735.289	0.346381	0.050352	6.87919	6.01946e-12	CTU2
ENSG00000145354.12	1063.55	0.318304	0.0462866	6.8768	6.12124e-12	CISD2
ENSG00000066933.16	1322.59	-0.410595	0.0597087	-6.87664	6.12824e-12	MYO9A
ENSG00000137266.15	3700.28	-0.524574	0.0762883	-6.87621	6.1467e-12	SLC22A23
ENSG00000102054.18	5693.44	0.299488	0.0435548	6.87612	6.15045e-12	RBBP7
ENSG00000150054.18	1656.04	-0.626681	0.0911519	-6.87513	6.19346e-12	MPP7
ENSG00000119640.9	377.34	0.477422	0.0694453	6.8748	6.20784e-12	ACYP1
ENSG00000109171.15	4244.95	-0.340271	0.0494984	-6.87438	6.22615e-12	SLAIN2
ENSG00000196503.5	111.438	0.877915	0.127709	6.87436	6.22698e-12	ARL9
ENSG00000010017.13	2122.58	-0.368623	0.0536312	-6.87329	6.2736e-12	RANBP9
ENSG00000197969.14	1713.82	-0.393965	0.0573199	-6.87309	6.28257e-12	VPS13A
ENSG00000133561.15	580.249	-0.674871	0.0981967	-6.87264	6.30244e-12	GIMAP6
ENSG00000198092.6	239.128	-1.09014	0.158683	-6.86992	6.42362e-12	TMPRSS11F
ENSG00000135211.6	626.223	0.292629	0.0426106	6.8675	6.53345e-12	TMEM60
ENSG00000160207.9	44.8309	0.622868	0.0906989	6.86743	6.53692e-12	HSF2BP
ENSG00000075426.12	16936.6	-0.3479	0.0506612	-6.86718	6.54843e-12	FOSL2
ENSG00000128923.11	1320.24	-0.426062	0.0620512	-6.86629	6.58909e-12	MINDY2
ENSG00000144655.15	1815.87	-0.507249	0.0738858	-6.86531	6.63477e-12	CSRNP1
ENSG00000145780.8	1719.61	-0.360119	0.0524697	-6.86337	6.72559e-12	FEM1C
ENSG00000112297.18	9219.71	-0.511003	0.0744905	-6.85997	6.88738e-12	CRYBG1
ENSG00000171877.21	99.3713	0.975517	0.142214	6.85949	6.91078e-12	FRMD5
ENSG00000115353.11	46.5014	-1.10945	0.161744	-6.85926	6.92193e-12	TACR1
ENSG00000166411.14	1373.71	-0.419665	0.0611946	-6.85787	6.98935e-12	IDH3A
ENSG00000179965.12	159.988	0.56119	0.0818588	6.85559	7.10212e-12	ZNF771
ENSG00000164219.10	1013.05	-0.257401	0.0375572	-6.85358	7.20261e-12	PGGT1B
ENSG00000157450.16	1555.97	-0.316846	0.0462342	-6.85306	7.22868e-12	RNF111
ENSG00000117691.10	2728.07	0.502518	0.0733477	6.85118	7.32441e-12	NENF
ENSG00000153044.10	796.653	0.489981	0.0715292	6.85008	7.38097e-12	CENPH
ENSG00000167992.13	58.7979	0.87721	0.128063	6.84984	7.39313e-12	VWCE
ENSG00000007129.18	65.7971	-0.787302	0.114961	-6.84845	7.46531e-12	CEACAM21
ENSG00000151690.15	3502.24	-0.471537	0.0688774	-6.84603	7.59254e-12	MFSD6
ENSG00000272886.6	1186.41	-0.277904	0.0406018	-6.84463	7.66741e-12	DCP1A
ENSG00000165272.16	47732.4	-0.992135	0.144963	-6.84408	7.69705e-12	AQP3
ENSG00000214226.9	76.8034	0.408821	0.0597446	6.84281	7.7652e-12	C17orf67
ENSG00000189376.12	162.261	0.49135	0.0718323	6.84024	7.90606e-12	C8orf76
ENSG00000155269.12	153.735	-1.21844	0.178156	-6.83921	7.96329e-12	GPR78
ENSG00000120647.10	580.544	0.376194	0.0550069	6.83904	7.97257e-12	CCDC77
ENSG00000044115.21	20925	-0.270547	0.0395604	-6.83884	7.98367e-12	CTNNA1
ENSG00000127922.9	6630.29	0.492515	0.0720302	6.83762	8.05223e-12	SEM1
ENSG00000153922.11	1855.99	-0.319526	0.0467422	-6.83592	8.14806e-12	CHD1
ENSG00000127329.16	499.302	-0.559074	0.0818021	-6.83447	8.23074e-12	PTPRB
ENSG00000143811.19	1797.58	0.394441	0.0577246	6.83315	8.30725e-12	PYCR2
ENSG00000171311.13	1182.18	0.27612	0.0404131	6.83243	8.34857e-12	EXOSC1
ENSG00000117758.14	2543.46	-0.287541	0.0421151	-6.82751	8.64026e-12	STX12
ENSG00000142627.13	9845.06	-0.59091	0.0865591	-6.82667	8.69065e-12	EPHA2
ENSG00000074416.14	4186.18	-0.643307	0.0942422	-6.82611	8.72491e-12	MGLL
ENSG00000126749.16	2492.48	0.41825	0.0613143	6.82142	9.01464e-12	EMG1
ENSG00000087884.14	139.278	0.499784	0.0732948	6.81882	9.17892e-12	AAMDC
ENSG00000111678.11	778.776	0.662576	0.0971787	6.81812	9.22397e-12	C12orf57
ENSG00000145715.15	1530.58	-0.417059	0.0611713	-6.81789	9.23862e-12	RASA1
ENSG00000117643.14	272.522	-0.651562	0.0955706	-6.8176	9.25735e-12	MAN1C1
ENSG00000075131.10	446.127	0.35548	0.0521497	6.81653	9.32666e-12	TIPIN
ENSG00000255833.2	55.112	-0.955314	0.140179	-6.81498	9.42764e-12	TIFAB
ENSG00000142168.15	8126.12	0.39916	0.0585731	6.81474	9.44371e-12	SOD1
ENSG00000179632.10	6216.74	0.31757	0.0466091	6.81348	9.52676e-12	MAF1
ENSG00000106244.13	8236.48	0.333884	0.0490068	6.81302	9.5573e-12	PDAP1
ENSG00000172349.17	566.238	-0.691546	0.101504	-6.81298	9.55997e-12	IL16
ENSG00000205744.10	776.37	-0.453002	0.0664933	-6.81275	9.5751e-12	DENND1C
ENSG00000100823.12	6972.29	0.287635	0.0422218	6.81248	9.59306e-12	APEX1
ENSG00000169750.9	889.364	0.80183	0.117712	6.81181	9.63797e-12	RAC3
ENSG00000137414.6	1312.64	-0.331538	0.0486744	-6.81135	9.6688e-12	FAM8A1
ENSG00000233198.4	23.4273	-0.956705	0.140463	-6.81109	9.68587e-12	RNF224
ENSG00000111247.15	730.113	0.50098	0.0735709	6.80948	9.7955e-12	RAD51AP1
ENSG00000181396.13	1708.14	0.293264	0.0430756	6.80811	9.88902e-12	OGFOD3
ENSG00000196329.11	19.428	-0.851739	0.125114	-6.8077	9.91736e-12	GIMAP5
ENSG00000136522.14	2836.22	0.394902	0.058035	6.80455	1.01363e-11	MRPL47
ENSG00000152818.18	3017.01	-0.568748	0.0836002	-6.80319	1.02328e-11	UTRN
ENSG00000010404.18	386.19	-0.506233	0.0744675	-6.79805	1.06047e-11	IDS
ENSG00000111906.18	2352.49	0.384744	0.0566014	6.79743	1.06501e-11	HDDC2
ENSG00000102898.12	6188.18	0.369737	0.0543946	6.7973	1.06596e-11	NUTF2
ENSG00000179528.16	46.2553	0.626684	0.0922098	6.79628	1.07352e-11	LBX2
ENSG00000125870.11	2622.08	0.347748	0.0511961	6.79247	1.1023e-11	SNRPB2
ENSG00000001497.18	2843.3	0.303302	0.0446621	6.79103	1.11338e-11	LAS1L
ENSG00000119333.11	4144.83	0.541826	0.0797938	6.79032	1.11883e-11	DYNC2I2
ENSG00000138382.15	1271.56	0.303212	0.0446588	6.78953	1.12501e-11	METTL5
ENSG00000140332.17	5165.83	-0.349963	0.0515464	-6.78929	1.12687e-11	TLE3
ENSG00000016602.9	1559.86	-1.34231	0.197811	-6.78585	1.15407e-11	CLCA4
ENSG00000134243.12	3798.98	-0.543528	0.0800979	-6.7858	1.15448e-11	SORT1
ENSG00000115904.14	2666.76	-0.299415	0.0441414	-6.7831	1.17623e-11	SOS1
ENSG00000168872.17	702.642	0.257108	0.0379054	6.7829	1.17791e-11	DDX19A
ENSG00000110344.10	1398.3	-0.549015	0.0809434	-6.7827	1.17947e-11	UBE4A
ENSG00000129484.14	1084.18	0.324318	0.0478161	6.78262	1.1802e-11	PARP2
ENSG00000133985.3	1894.85	-0.775632	0.114359	-6.78245	1.18157e-11	TTC9
ENSG00000082438.17	2887.98	-0.528794	0.0779716	-6.78187	1.1863e-11	COBLL1
ENSG00000112137.18	82.0759	-0.619788	0.0914057	-6.78062	1.1966e-11	PHACTR1
ENSG00000158062.20	732.458	0.570522	0.084161	6.77893	1.21066e-11	UBXN11
ENSG00000105518.14	696.971	0.57117	0.0842693	6.77791	1.21928e-11	TMEM205
ENSG00000278845.5	1827.79	0.26934	0.0397483	6.77616	1.23416e-11	MRPL45
ENSG00000080189.15	3404.38	0.253961	0.0374799	6.77592	1.23613e-11	SLC35C2
ENSG00000189046.11	768.269	0.410329	0.0605705	6.77441	1.24919e-11	ALKBH2
ENSG00000143156.14	467.484	0.371724	0.0548732	6.77422	1.25077e-11	NME7
ENSG00000104969.11	5018.1	0.299238	0.0441868	6.77211	1.26916e-11	SGTA
ENSG00000160179.19	1886.37	-0.50097	0.0739965	-6.77018	1.28618e-11	ABCG1
ENSG00000139974.16	319.081	0.382439	0.0564991	6.76894	1.29731e-11	SLC38A6
ENSG00000163683.12	3087.04	-0.433115	0.0639977	-6.76766	1.30879e-11	SMIM14
ENSG00000185591.10	6110.11	-0.27803	0.0410933	-6.76581	1.32564e-11	SP1
ENSG00000213619.11	3234.56	0.364508	0.0538803	6.76514	1.33178e-11	NDUFS3
ENSG00000184863.11	2388.62	-0.24243	0.0358355	-6.76509	1.33222e-11	RBM33
ENSG00000170775.3	223.496	-0.760608	0.11249	-6.76156	1.36515e-11	GPR37
ENSG00000076604.15	3353.24	0.364826	0.0539632	6.76064	1.37379e-11	TRAF4
ENSG00000136104.21	1177.48	0.340268	0.050343	6.759	1.38947e-11	RNASEH2B
ENSG00000137819.14	887.755	-0.88668	0.131215	-6.75744	1.40448e-11	PAQR5
ENSG00000159352.16	9105.41	0.358881	0.0531188	6.7562	1.41655e-11	PSMD4
ENSG00000156711.17	6538.58	-0.47828	0.070829	-6.7526	1.45222e-11	MAPK13
ENSG00000158164.7	62.1507	1.20543	0.178583	6.75	1.47845e-11	TMSB15A
ENSG00000166803.14	548.428	0.541302	0.0802097	6.74858	1.493e-11	PCLAF
ENSG00000164237.9	958.428	0.647712	0.0959889	6.74778	1.50121e-11	CMBL
ENSG00000003509.16	481.864	0.25314	0.0375172	6.74732	1.50599e-11	NDUFAF7
ENSG00000107949.17	2458.43	0.266228	0.0394582	6.74711	1.50821e-11	BCCIP
ENSG00000121073.15	2522.31	0.206878	0.0306622	6.74701	1.50926e-11	SLC35B1
ENSG00000102030.16	1444.68	0.629264	0.093267	6.74691	1.51024e-11	NAA10
ENSG00000115350.12	2059.74	0.43184	0.0640062	6.74685	1.51089e-11	POLE4
ENSG00000174373.16	783.499	-0.391642	0.0580493	-6.74672	1.5123e-11	RALGAPA1
ENSG00000164011.18	389.325	0.318387	0.0472023	6.74516	1.52856e-11	ZNF691
ENSG00000167395.10	1541.76	-0.2777	0.0411914	-6.74168	1.56561e-11	ZNF646
ENSG00000136697.13	75.9723	-1.39946	0.207629	-6.74021	1.58159e-11	IL1F10
ENSG00000174145.8	35.4529	-1.25664	0.186448	-6.73989	1.5851e-11	NWD2
ENSG00000156509.14	49.7513	0.779281	0.115676	6.73674	1.61979e-11	FBXO43
ENSG00000153802.12	5552.87	-1.07429	0.159485	-6.73604	1.62764e-11	TMPRSS11D
ENSG00000161692.18	476.507	0.379231	0.0562989	6.73603	1.62768e-11	DBF4B
ENSG00000198574.6	35.6951	-1.00772	0.149667	-6.73308	1.66111e-11	SH2D1B
ENSG00000139718.11	2553.55	-0.301744	0.0448216	-6.7321	1.67233e-11	SETD1B
ENSG00000100591.8	6519.48	0.320057	0.0475499	6.73097	1.6854e-11	AHSA1
ENSG00000120699.13	960.98	0.33516	0.0498031	6.72969	1.70025e-11	EXOSC8
ENSG00000087128.10	2986.73	-1.20834	0.179563	-6.72933	1.70449e-11	TMPRSS11E
ENSG00000101049.17	21.27	-1.08472	0.161198	-6.72912	1.70698e-11	SGK2
ENSG00000172878.14	311.947	0.362189	0.0538337	6.72792	1.721e-11	METAP1D
ENSG00000239672.8	1240.68	0.558619	0.0830546	6.72593	1.74478e-11	NME1
ENSG00000141232.5	2963.27	-0.412435	0.061328	-6.72506	1.75522e-11	TOB1
ENSG00000205277.9	42.7879	0.857474	0.127566	6.72184	1.7945e-11	MUC12
ENSG00000068489.13	2126.11	0.413384	0.0615127	6.7203	1.81349e-11	PRR11
ENSG00000114127.11	3113.31	-0.410206	0.0610547	-6.71867	1.83388e-11	XRN1
ENSG00000204237.5	1054.46	0.420495	0.0625974	6.71745	1.84935e-11	OXLD1
ENSG00000147138.3	102.93	-0.957388	0.142526	-6.71729	1.8513e-11	GPR174
ENSG00000163888.4	133.9	0.669508	0.0996748	6.71693	1.85598e-11	CAMK2N2
ENSG00000182606.17	3402.35	-0.294217	0.0438179	-6.71454	1.88665e-11	TRAK1
ENSG00000144524.18	1572.58	0.277745	0.0414063	6.7078	1.97586e-11	COPS7B
ENSG00000198870.8	25.8417	0.530095	0.0790326	6.7073	1.98256e-11	STKLD1
ENSG00000147588.7	17.4081	-1.49634	0.223126	-6.70627	1.99657e-11	PMP2
ENSG00000136153.20	4815.42	-0.643763	0.0960036	-6.70561	2.00562e-11	LMO7
ENSG00000232838.4	16.4592	0.681443	0.101636	6.70476	2.01738e-11	PET117
ENSG00000129451.12	11808.9	-1.09115	0.162745	-6.70469	2.0183e-11	KLK10
ENSG00000102245.8	28.815	-1.02957	0.153715	-6.69792	2.11406e-11	CD40LG
ENSG00000160972.9	963.681	0.500007	0.0746522	6.69782	2.11554e-11	PPP1R16A
ENSG00000253293.5	156.928	0.787957	0.117645	6.69773	2.11685e-11	HOXA10
ENSG00000183137.15	472.384	0.293022	0.0437582	6.6964	2.1361e-11	CEP57L1
ENSG00000160349.10	13.3056	1.35457	0.202379	6.69324	2.18289e-11	LCN1
ENSG00000179057.14	53.6095	-0.86177	0.128778	-6.69191	2.2027e-11	IGSF22
ENSG00000118689.15	3313.03	-0.367068	0.0548574	-6.69131	2.21181e-11	FOXO3
ENSG00000176542.10	1353.51	-0.434204	0.0648999	-6.69036	2.22615e-11	USF3
ENSG00000116731.22	2572.61	-0.300556	0.0449252	-6.69016	2.22928e-11	PRDM2
ENSG00000214046.9	1125.05	0.350712	0.0524251	6.68977	2.23522e-11	SMIM7
ENSG00000138668.19	11806	0.245677	0.0367311	6.68852	2.25442e-11	HNRNPD
ENSG00000170006.12	4548.76	-0.665044	0.0994317	-6.68846	2.25536e-11	TMEM154
ENSG00000163218.15	1033.77	-1.00056	0.149604	-6.68806	2.26155e-11	PGLYRP4
ENSG00000164953.16	400.203	0.39278	0.058733	6.68755	2.26944e-11	TMEM67
ENSG00000277972.2	1480.31	0.438693	0.0656071	6.68666	2.28315e-11	CISD3
ENSG00000128585.18	1656.54	-0.303642	0.0454218	-6.68494	2.31022e-11	MKLN1
ENSG00000166797.11	1509.83	0.274641	0.0410981	6.68257	2.34785e-11	CIAO2A
ENSG00000166387.13	1717.69	-0.544077	0.0814375	-6.68091	2.37457e-11	PPFIBP2
ENSG00000143126.8	10919.9	-0.505417	0.0756562	-6.68043	2.38235e-11	CELSR2
ENSG00000133243.10	4675.4	0.308232	0.0461442	6.67976	2.39334e-11	BTBD2
ENSG00000131037.15	3346.12	-0.770684	0.115384	-6.67928	2.40125e-11	EPS8L1
ENSG00000184162.15	831.618	0.386023	0.0578053	6.678	2.42226e-11	NR2C2AP
ENSG00000143742.14	5378.93	0.252377	0.0377974	6.6771	2.43725e-11	SRP9
ENSG00000058063.16	7217.84	-0.471782	0.0706675	-6.67608	2.45422e-11	ATP11B
ENSG00000134597.16	1130.3	0.286141	0.0428694	6.67472	2.47712e-11	RBMX2
ENSG00000144802.11	2564.72	-0.699752	0.10484	-6.67447	2.48131e-11	NFKBIZ
ENSG00000108242.13	336.427	-1.08461	0.16255	-6.67248	2.51522e-11	CYP2C18
ENSG00000178597.7	136.45	-1.41199	0.211698	-6.66986	2.56051e-11	PSAPL1
ENSG00000176845.13	4162.69	-0.579266	0.0868588	-6.66905	2.57456e-11	METRNL
ENSG00000170011.14	24.3605	-0.938591	0.140746	-6.66867	2.58138e-11	MYRIP
ENSG00000088726.16	2822.8	-0.706407	0.105964	-6.66646	2.62055e-11	TMEM40
ENSG00000204520.14	901.287	0.379673	0.0569559	6.6661	2.62691e-11	MICA
ENSG00000124126.14	1529.22	-0.566485	0.084981	-6.66602	2.62832e-11	PREX1
ENSG00000235169.11	39.9609	0.761037	0.114194	6.66442	2.6571e-11	SMIM1
ENSG00000164611.13	3541.36	0.535838	0.0804067	6.6641	2.66292e-11	PTTG1
ENSG00000167306.20	2080.01	-0.700893	0.105254	-6.65905	2.75606e-11	MYO5B
ENSG00000188522.15	7113.06	-0.543977	0.0817198	-6.65661	2.80208e-11	FAM83G
ENSG00000101003.10	1427.47	0.411118	0.06177	6.65562	2.82117e-11	GINS1
ENSG00000168078.10	951.084	0.526876	0.07918	6.65416	2.8493e-11	PBK
ENSG00000110906.13	4285.36	-0.271431	0.0407918	-6.65405	2.85142e-11	KCTD10
ENSG00000215784.6	39.459	0.528394	0.0794176	6.65336	2.86475e-11	FAM72D
ENSG00000060237.18	13667.8	-0.442537	0.0665227	-6.65243	2.883e-11	WNK1
ENSG00000173801.17	124192	-0.504655	0.0758699	-6.65159	2.8994e-11	JUP
ENSG00000131470.15	220.322	0.409567	0.0616321	6.64535	3.02506e-11	PSMC3IP
ENSG00000134516.18	856.732	-0.739499	0.111319	-6.64304	3.07277e-11	DOCK2
ENSG00000145016.16	802.004	-0.483928	0.0728496	-6.64284	3.07702e-11	RUBCN
ENSG00000168090.10	5508.14	0.310419	0.0467447	6.64075	3.12101e-11	COPS6
ENSG00000149792.9	3486.66	0.280589	0.0422557	6.64026	3.13138e-11	MRPL49
ENSG00000275713.2	134.75	0.670448	0.100968	6.64019	3.1328e-11	H2BC9
ENSG00000196159.14	353.771	-0.826874	0.124536	-6.63962	3.14499e-11	FAT4
ENSG00000130748.7	315.076	0.611837	0.0921495	6.63962	3.14499e-11	TMEM160
ENSG00000174939.11	198.129	0.841019	0.12667	6.63944	3.14875e-11	ASPHD1
ENSG00000082397.17	1005.6	-0.643031	0.0968614	-6.63867	3.16536e-11	EPB41L3
ENSG00000012822.16	2696.89	-0.339014	0.051074	-6.6377	3.18607e-11	CALCOCO1
ENSG00000173198.6	96.9368	-0.718128	0.10819	-6.63764	3.18742e-11	CYSLTR1
ENSG00000166171.13	748.771	0.457562	0.068942	6.63692	3.20313e-11	DPCD
ENSG00000162739.14	226.553	-0.883272	0.133102	-6.63607	3.22155e-11	SLAMF6
ENSG00000170498.9	14.0101	1.43722	0.216612	6.63498	3.24554e-11	KISS1
ENSG00000188368.10	110.671	0.63609	0.0958727	6.63474	3.25073e-11	PRR19
ENSG00000272398.6	22388.4	-0.706232	0.10645	-6.63438	3.2588e-11	CD24
ENSG00000198856.13	4196.44	0.303239	0.0457186	6.63272	3.29566e-11	OSTC
ENSG00000127445.14	2214.44	0.36442	0.0549433	6.63265	3.29718e-11	PIN1
ENSG00000166133.18	695.391	0.292985	0.0442029	6.6282	3.39804e-11	RPUSD2
ENSG00000143314.12	2696.61	0.391743	0.0591274	6.6254	3.46302e-11	MRPL24
ENSG00000109674.4	299.883	0.503367	0.0759759	6.62534	3.46444e-11	NEIL3
ENSG00000104976.12	1035.5	0.335384	0.0506305	6.62415	3.4925e-11	SNAPC2
ENSG00000243449.6	150.38	0.768848	0.116153	6.61928	3.6095e-11	C4orf48
ENSG00000178038.17	2854.65	-0.65309	0.0986736	-6.6187	3.62383e-11	ALS2CL
ENSG00000197629.6	1265.2	-0.770891	0.116475	-6.61849	3.62879e-11	MPEG1
ENSG00000164104.12	6179.76	0.467087	0.0705764	6.61818	3.63651e-11	HMGB2
ENSG00000006015.18	1288.04	0.548093	0.0828243	6.61754	3.65236e-11	REX1BD
ENSG00000263264.2	9.78755	-0.958882	0.144905	-6.6173	3.65816e-11	AC119396.1
ENSG00000175294.6	28.7336	0.685204	0.10357	6.61583	3.6947e-11	CATSPER1
ENSG00000082068.9	1594.71	0.306004	0.0462537	6.61579	3.69579e-11	WDR70
ENSG00000178172.7	872.821	-1.72171	0.260291	-6.61457	3.72643e-11	SPINK6
ENSG00000115165.10	580.894	-0.68	0.102824	-6.61323	3.7603e-11	CYTIP
ENSG00000283528.2	1.05387	-1.17449	0.177623	-6.61228	3.78434e-11	TCAF2C
ENSG00000127564.17	1852.1	0.447649	0.0677024	6.612	3.79157e-11	PKMYT1
ENSG00000178761.15	354.456	-0.324079	0.0490275	-6.61015	3.83943e-11	FAM219B
ENSG00000110934.13	362.594	-0.660646	0.099961	-6.60904	3.8683e-11	BIN2
ENSG00000141503.17	10591.8	-0.378652	0.0573138	-6.60666	3.93099e-11	MINK1
ENSG00000237330.3	368.201	-0.857126	0.129765	-6.60522	3.96916e-11	RNF223
ENSG00000205038.12	33.2282	-1.06318	0.160961	-6.6052	3.96977e-11	PKHD1L1
ENSG00000083444.17	11323	0.448678	0.0679461	6.60344	4.01721e-11	PLOD1
ENSG00000132155.13	1697.85	-0.432547	0.0655099	-6.60278	4.03505e-11	RAF1
ENSG00000108381.11	14.9781	-0.909325	0.137742	-6.60164	4.06638e-11	ASPA
ENSG00000232388.5	417.103	0.463352	0.0702068	6.59982	4.1166e-11	SMIM26
ENSG00000107882.12	1504.24	-0.302236	0.0457978	-6.59936	4.12946e-11	SUFU
ENSG00000171224.9	379.939	0.594793	0.0901345	6.59895	4.14075e-11	FAM241B
ENSG00000171634.18	3246.4	-0.331698	0.0502796	-6.59707	4.19362e-11	BPTF
ENSG00000163625.16	2408.33	-0.380298	0.0576519	-6.59645	4.21112e-11	WDFY3
ENSG00000165671.21	4803.78	-0.358449	0.0543523	-6.59491	4.25502e-11	NSD1
ENSG00000163545.11	2075.16	-0.488899	0.0741455	-6.59378	4.28762e-11	NUAK2
ENSG00000078589.13	184.442	-0.809229	0.122768	-6.5915	4.35392e-11	P2RY10
ENSG00000102109.9	101.396	1.27838	0.193946	6.59142	4.35647e-11	PCSK1N
ENSG00000137691.13	70.3602	0.917419	0.139202	6.59055	4.382e-11	CFAP300
ENSG00000183077.15	1088.47	0.330227	0.0501086	6.59024	4.3913e-11	AFMID
ENSG00000230124.8	1846.81	0.287699	0.0436663	6.58858	4.44061e-11	ACBD6
ENSG00000172724.12	757.803	-1.19809	0.181942	-6.58502	4.54826e-11	CCL19
ENSG00000235173.7	1909.76	0.343192	0.0521213	6.58449	4.56447e-11	HGH1
ENSG00000173212.4	169.041	-0.970896	0.147483	-6.58313	4.60656e-11	MAB21L3
ENSG00000186265.10	41.9093	-0.864313	0.131308	-6.58233	4.63124e-11	BTLA
ENSG00000157500.12	1953.24	-0.324564	0.0493267	-6.57989	4.70792e-11	APPL1
ENSG00000172602.11	178.497	-0.776717	0.118055	-6.57929	4.72698e-11	RND1
ENSG00000174437.17	28252.6	-0.378309	0.0575114	-6.57798	4.76871e-11	ATP2A2
ENSG00000105281.12	11296.3	0.346037	0.0526073	6.57774	4.77658e-11	SLC1A5
ENSG00000136908.18	3125.33	0.386731	0.058807	6.57627	4.8239e-11	DPM2
ENSG00000166295.9	3528.68	0.28143	0.0427978	6.57581	4.83889e-11	ANAPC16
ENSG00000102962.5	674.53	-0.725514	0.110333	-6.57567	4.8434e-11	CCL22
ENSG00000137193.14	5984.14	-0.505027	0.0768108	-6.57495	4.867e-11	PIM1
ENSG00000188783.6	1061.01	-1.02342	0.155667	-6.57439	4.88518e-11	PRELP
ENSG00000152413.15	866.091	-0.43132	0.0656087	-6.57412	4.89425e-11	HOMER1
ENSG00000131018.24	1260.69	-0.688283	0.104713	-6.57302	4.93039e-11	SYNE1
ENSG00000175854.14	1094.68	0.432776	0.0658715	6.57	5.03149e-11	SWI5
ENSG00000075651.16	3533.11	-0.466845	0.0710665	-6.56912	5.06133e-11	PLD1
ENSG00000137267.6	4059.22	-0.723515	0.110146	-6.56868	5.07649e-11	TUBB2A
ENSG00000159082.18	588.366	-0.361064	0.0549853	-6.56655	5.14934e-11	SYNJ1
ENSG00000178096.9	579.532	0.507918	0.0773651	6.5652	5.19617e-11	BOLA1
ENSG00000120690.16	3780.04	-0.390088	0.0594306	-6.56375	5.24707e-11	ELF1
ENSG00000204052.4	50.3705	0.766296	0.116809	6.56023	5.37263e-11	LRRC73
ENSG00000120333.4	986.426	0.235167	0.0358543	6.55895	5.41881e-11	MRPS14
ENSG00000156273.16	3784.95	-0.44503	0.0678686	-6.55723	5.48148e-11	BACH1
ENSG00000131116.12	427.49	0.567704	0.0865806	6.55694	5.4922e-11	ZNF428
ENSG00000110011.13	988.903	0.376	0.0573656	6.55445	5.58483e-11	DNAJC4
ENSG00000167085.13	3824.62	0.278898	0.0425574	6.55346	5.62207e-11	PHB
ENSG00000203760.9	1477.42	0.547353	0.0835405	6.55194	5.67928e-11	CENPW
ENSG00000147274.14	7066.59	0.182436	0.0278525	6.55008	5.75048e-11	RBMX
ENSG00000284753.2	522.605	0.513687	0.078431	6.54955	5.77117e-11	EEF1AKMT4
ENSG00000171711.3	768.765	-1.70928	0.261027	-6.54831	5.81915e-11	DEFB4A
ENSG00000120332.16	107.039	-1.04043	0.158889	-6.54814	5.8257e-11	TNN
ENSG00000287080.2	11.6823	0.822434	0.12564	6.54595	5.91192e-11	H3C3
ENSG00000133398.4	2160.06	0.371946	0.0568222	6.54578	5.91874e-11	MED10
ENSG00000127838.14	2035.78	0.369234	0.0564186	6.54455	5.96758e-11	PNKD
ENSG00000138794.10	651.782	0.279817	0.042757	6.54435	5.97543e-11	CASP6
ENSG00000077348.9	1332.49	0.369861	0.0565183	6.54408	5.98617e-11	EXOSC5
ENSG00000103769.10	9642.56	-0.3224	0.049273	-6.54314	6.02412e-11	RAB11A
ENSG00000132563.16	132.366	0.862961	0.131913	6.54191	6.07372e-11	REEP2
ENSG00000138722.10	192.334	-1.02353	0.156467	-6.54149	6.09095e-11	MMRN1
ENSG00000162222.14	760.784	0.24534	0.0375053	6.54148	6.09121e-11	TTC9C
ENSG00000085998.14	3559.1	0.296672	0.0453527	6.54144	6.09309e-11	POMGNT1
ENSG00000129493.15	792.742	-0.356985	0.0545857	-6.5399	6.15592e-11	HEATR5A
ENSG00000145386.11	2093.46	0.409952	0.0626915	6.5392	6.185e-11	CCNA2
ENSG00000185379.20	563.363	0.320033	0.0489461	6.53847	6.21519e-11	RAD51D
ENSG00000263513.5	28.4656	0.581994	0.0890407	6.53628	6.30692e-11	FAM72C
ENSG00000166348.18	1050	-0.489714	0.0749236	-6.53618	6.31099e-11	USP54
ENSG00000270170.2	1175.1	0.448633	0.0686428	6.53577	6.32836e-11	NCBP2AS2
ENSG00000198771.11	655.484	-0.639418	0.0978878	-6.53215	6.48325e-11	RCSD1
ENSG00000163082.10	4687.32	-0.649752	0.099473	-6.53194	6.49247e-11	SGPP2
ENSG00000133169.6	14.2555	1.53139	0.234463	6.53148	6.51247e-11	BEX1
ENSG00000051108.15	4410.42	-0.372522	0.0570401	-6.53089	6.53794e-11	HERPUD1
ENSG00000198417.7	362.887	0.622654	0.0953461	6.53046	6.55676e-11	MT1F
ENSG00000169738.8	2506.84	0.481069	0.0737391	6.52394	6.84833e-11	DCXR
ENSG00000128050.9	8184.22	0.322083	0.0493706	6.52378	6.85585e-11	PAICS
ENSG00000007952.18	43.3929	0.512876	0.0786183	6.52362	6.86283e-11	NOX1
ENSG00000187556.7	16.4756	0.715332	0.109669	6.52262	6.90905e-11	NANOS3
ENSG00000006432.15	1666.49	-0.53966	0.0827428	-6.52214	6.93117e-11	MAP3K9
ENSG00000180098.9	992.159	0.340078	0.0521426	6.52207	6.9344e-11	TRNAU1AP
ENSG00000136381.13	2577.89	-0.299252	0.0458831	-6.52206	6.93487e-11	IREB2
ENSG00000256537.5	1043.27	0.392433	0.0601975	6.5191	7.0732e-11	SMIM10L1
ENSG00000167550.11	132.559	0.57203	0.087766	6.51768	7.14052e-11	RHEBL1
ENSG00000047849.21	20054.5	-0.384688	0.0590274	-6.5171	7.1678e-11	MAP4
ENSG00000205544.4	276.618	0.659568	0.101214	6.51657	7.1931e-11	TMEM256
ENSG00000153162.9	183.909	-0.755064	0.115874	-6.51626	7.20829e-11	BMP6
ENSG00000172270.21	34671.3	0.345474	0.0530175	6.51623	7.20951e-11	BSG
ENSG00000204120.16	3013.91	-0.281957	0.0432712	-6.51604	7.21899e-11	GIGYF2
ENSG00000120549.18	6828.98	-0.371529	0.0570299	-6.51464	7.28633e-11	KIAA1217
ENSG00000171858.18	20385.7	0.51149	0.0785231	6.51387	7.32367e-11	RPS21
ENSG00000261272.1	24.377	-1.65407	0.254025	-6.51144	7.4435e-11	MUC22
ENSG00000167110.18	5875.61	-0.297767	0.0457373	-6.51038	7.49629e-11	GOLGA2
ENSG00000139193.4	164.802	-0.88639	0.136152	-6.51028	7.50119e-11	CD27
ENSG00000152223.15	1698.96	-0.382978	0.0588292	-6.51	7.51516e-11	EPG5
ENSG00000143933.19	15622.1	0.266323	0.0409345	6.50608	7.71382e-11	CALM2
ENSG00000088727.13	171.54	0.42968	0.0660446	6.50591	7.72253e-11	KIF9
ENSG00000170454.6	4220.29	-1.28949	0.19825	-6.50433	7.80419e-11	KRT75
ENSG00000007933.13	261.964	-1.03996	0.159918	-6.50309	7.86876e-11	FMO3
ENSG00000048740.18	949.152	-0.643518	0.0989669	-6.50236	7.90704e-11	CELF2
ENSG00000138768.15	4759.43	-0.307428	0.0472799	-6.5023	7.91035e-11	USO1
ENSG00000162814.11	44.1289	0.637125	0.0979941	6.50166	7.94361e-11	SPATA17
ENSG00000141456.16	4470.3	0.333908	0.0513711	6.49992	8.03603e-11	PELP1
ENSG00000120253.14	1696.37	0.271605	0.041789	6.49944	8.06202e-11	NUP43
ENSG00000125637.16	3844.42	-0.324753	0.0499833	-6.49724	8.18088e-11	PSD4
ENSG00000113595.15	488.15	-0.296867	0.0457056	-6.4952	8.29216e-11	TRIM23
ENSG00000139675.12	149.913	0.345506	0.0532001	6.49446	8.33293e-11	HNRNPA1L2
ENSG00000187266.14	170.76	0.451567	0.0695556	6.49217	8.46095e-11	EPOR
ENSG00000007541.17	1708.33	0.413259	0.0636748	6.49014	8.57577e-11	PIGQ
ENSG00000172366.20	962.57	0.585348	0.090199	6.48951	8.61139e-11	MCRIP2
ENSG00000109083.14	582.351	0.265021	0.0408538	6.48706	8.753e-11	IFT20
ENSG00000211448.13	2826.12	-0.787842	0.121459	-6.48651	8.78497e-11	DIO2
ENSG00000188021.9	4251.63	-0.363462	0.0560444	-6.48525	8.85833e-11	UBQLN2
ENSG00000245848.3	604.013	-0.53244	0.0821016	-6.48513	8.86534e-11	CEBPA
ENSG00000129675.16	658.382	-0.61095	0.0942312	-6.48352	8.96052e-11	ARHGEF6
ENSG00000136826.15	8253.94	-0.619481	0.0955469	-6.48352	8.96059e-11	KLF4
ENSG00000172005.11	2779.55	-1.49098	0.229997	-6.48263	9.01377e-11	MAL
ENSG00000138092.11	615.734	0.317541	0.0489863	6.48224	9.03716e-11	CENPO
ENSG00000100097.12	22710.9	0.664724	0.102577	6.48025	9.15678e-11	LGALS1
ENSG00000204544.5	1399.5	-1.88579	0.291046	-6.47938	9.21024e-11	MUC21
ENSG00000151287.17	253.633	0.411342	0.0634884	6.47901	9.23243e-11	TEX30
ENSG00000133142.18	2828.98	0.383672	0.0592304	6.47761	9.31868e-11	TCEAL4
ENSG00000165480.16	727.637	0.399943	0.0617488	6.47694	9.36031e-11	SKA3
ENSG00000184108.8	21.5306	-1.41739	0.218865	-6.47612	9.41139e-11	TRIML1
ENSG00000185899.1	2.53877	-1.10242	0.170246	-6.47545	9.45286e-11	TAS2R60
ENSG00000198003.12	29.7961	0.91867	0.141887	6.47464	9.50374e-11	CCDC151
ENSG00000172009.15	2936.76	0.354258	0.0547154	6.47456	9.50867e-11	THOP1
ENSG00000102882.12	3561.73	-0.340695	0.0526344	-6.47286	9.61623e-11	MAPK3
ENSG00000110367.13	7031.45	-0.283156	0.0437477	-6.47247	9.64152e-11	DDX6
ENSG00000132334.17	1808.23	-0.439752	0.0679494	-6.47176	9.68648e-11	PTPRE
ENSG00000124596.17	963.031	0.300171	0.0463845	6.47136	9.71254e-11	OARD1
ENSG00000100393.14	5759.93	-0.413268	0.0638625	-6.47122	9.7212e-11	EP300
ENSG00000065883.16	3171.66	-0.252004	0.0389518	-6.46965	9.82333e-11	CDK13
ENSG00000150637.9	108.642	-0.711382	0.109965	-6.46917	9.85449e-11	CD226
ENSG00000100138.15	6666.18	0.291346	0.0450381	6.46889	9.87224e-11	SNU13
ENSG00000168268.11	2885.81	0.442386	0.0683891	6.46866	9.88732e-11	NT5DC2
ENSG00000241468.8	1586.11	0.477674	0.0738593	6.46735	9.97382e-11	ATP5MF
ENSG00000117523.16	12689.1	-0.340461	0.0526451	-6.46709	9.99102e-11	PRRC2C
ENSG00000162923.17	6623.42	-0.258571	0.0399909	-6.46576	1.0079e-10	WDR26
ENSG00000173011.12	1498.71	-0.277234	0.0428898	-6.46386	1.02067e-10	TADA2B
ENSG00000177463.15	1400.41	-0.411355	0.0636511	-6.46265	1.02883e-10	NR2C2
ENSG00000081277.13	102520	-0.556191	0.0860668	-6.46233	1.03106e-10	PKP1
ENSG00000134982.17	1725.14	-0.385649	0.0596799	-6.46196	1.03356e-10	APC
ENSG00000150594.7	281.619	-1.01407	0.156929	-6.46193	1.03376e-10	ADRA2A
ENSG00000172478.18	1288.19	-1.00376	0.155367	-6.46056	1.04316e-10	MAB21L4
ENSG00000163624.6	2289.3	-0.408016	0.0631576	-6.46028	1.04509e-10	CDS1
ENSG00000140396.13	2420.84	-0.415259	0.0643404	-6.4541	1.08866e-10	NCOA2
ENSG00000147400.10	2498.47	0.317593	0.0492244	6.45195	1.10422e-10	CETN2
ENSG00000137312.15	7288.7	0.290805	0.0450846	6.4502	1.11705e-10	FLOT1
ENSG00000135046.14	92379.1	-0.683144	0.105926	-6.44924	1.12413e-10	ANXA1
ENSG00000114988.12	1423.17	0.348769	0.0541008	6.44665	1.14347e-10	LMAN2L
ENSG00000187860.10	85.4489	0.438796	0.0680787	6.44543	1.15273e-10	CCDC157
ENSG00000143727.16	3623.88	0.2395	0.0371581	6.44542	1.15281e-10	ACP1
ENSG00000187051.9	3201.5	0.469473	0.0728594	6.44356	1.16706e-10	RPS19BP1
ENSG00000188886.3	13.3104	-0.905817	0.14059	-6.44295	1.17176e-10	ASTL
ENSG00000149289.11	976.56	-0.492587	0.0764571	-6.44265	1.17402e-10	ZC3H12C
ENSG00000175581.14	1234.38	0.416977	0.0647502	6.43977	1.19654e-10	MRPL48
ENSG00000196664.5	136.674	-0.851272	0.132227	-6.43797	1.21079e-10	TLR7
ENSG00000197323.12	2071.05	-0.286886	0.0445664	-6.43727	1.21638e-10	TRIM33
ENSG00000189227.6	121.4	0.385746	0.0599291	6.4367	1.22095e-10	C15orf61
ENSG00000173511.10	3382.45	0.376502	0.0585105	6.43478	1.23653e-10	VEGFB
ENSG00000197953.6	85.7911	-1.65659	0.257449	-6.43463	1.23773e-10	AADACL2
ENSG00000169224.13	13.0983	-0.881055	0.136954	-6.43321	1.24937e-10	GCSAML
ENSG00000166166.13	1687.14	0.409436	0.0636441	6.43321	1.24938e-10	TRMT61A
ENSG00000071564.17	5449.93	0.291319	0.045285	6.43302	1.25089e-10	TCF3
ENSG00000154839.10	683.173	0.426803	0.0663675	6.4309	1.26849e-10	SKA1
ENSG00000176155.19	815.168	0.418525	0.0651182	6.42715	1.30018e-10	CCDC57
ENSG00000014123.10	1612.43	-0.293009	0.0456241	-6.42224	1.34279e-10	UFL1
ENSG00000170619.10	1676.79	0.304133	0.0473582	6.42197	1.34523e-10	COMMD5
ENSG00000204220.12	1954.78	0.409736	0.0638116	6.42103	1.35358e-10	PFDN6
ENSG00000129048.7	156.863	-0.919212	0.143173	-6.42028	1.36021e-10	ACKR4
ENSG00000104133.15	2588.62	-0.321815	0.0501267	-6.42003	1.36249e-10	SPG11
ENSG00000112293.15	109.267	-0.984585	0.153394	-6.41867	1.3747e-10	GPLD1
ENSG00000184207.9	937.394	0.399438	0.0622345	6.41827	1.37828e-10	PGP
ENSG00000073969.18	1887.03	-0.2425	0.0377886	-6.41728	1.38735e-10	NSF
ENSG00000166851.15	2628.97	0.369836	0.0576352	6.41684	1.39136e-10	PLK1
ENSG00000170185.10	1828.25	-0.303596	0.0473218	-6.41556	1.40304e-10	USP38
ENSG00000133247.14	550.868	0.39303	0.0612886	6.41278	1.42892e-10	KMT5C
ENSG00000078596.11	424.773	-0.668178	0.104195	-6.41275	1.42918e-10	ITM2A
ENSG00000105829.13	851.097	0.333261	0.0519967	6.40928	1.46212e-10	BET1
ENSG00000107625.13	2120.74	0.187477	0.029256	6.40815	1.47298e-10	DDX50
ENSG00000203710.12	77.5471	-0.966142	0.150784	-6.40746	1.47962e-10	CR1
ENSG00000071655.18	2833.41	0.374003	0.0583739	6.40703	1.48386e-10	MBD3
ENSG00000160563.14	1413.13	0.357934	0.0558813	6.40525	1.50121e-10	MED27
ENSG00000172586.8	1524.91	0.380296	0.0593923	6.40311	1.52239e-10	CHCHD1
ENSG00000138162.19	5957.38	-0.412781	0.0644705	-6.40263	1.52719e-10	TACC2
ENSG00000113300.13	2769.24	-0.299677	0.0468162	-6.40115	1.54216e-10	CNOT6
ENSG00000197943.10	1196.36	-0.458314	0.0716386	-6.39758	1.57856e-10	PLCG2
ENSG00000196290.16	1159.16	0.26499	0.0414357	6.3952	1.60332e-10	NIF3L1
ENSG00000143543.15	343.213	0.546267	0.0854327	6.39412	1.61473e-10	JTB
ENSG00000133063.16	866.457	-1.37642	0.215292	-6.39328	1.62368e-10	CHIT1
ENSG00000110851.12	2011.66	-0.253919	0.0397276	-6.3915	1.64269e-10	PRDM4
ENSG00000215182.8	65.3264	-1.75011	0.273829	-6.39125	1.64532e-10	MUC5AC
ENSG00000150593.18	4760.89	-0.381167	0.0596421	-6.3909	1.64913e-10	PDCD4
ENSG00000182518.13	500.85	0.357351	0.0559289	6.38938	1.66559e-10	FAM104B
ENSG00000142677.4	1073.79	-0.612482	0.0958654	-6.38898	1.66999e-10	IL22RA1
ENSG00000140612.14	4800.74	0.237694	0.0372158	6.38693	1.6925e-10	SEC11A
ENSG00000157741.15	1121.65	-0.31883	0.0499226	-6.38649	1.69734e-10	UBN2
ENSG00000181773.7	77.6599	0.619057	0.0969779	6.38349	1.73098e-10	GPR3
ENSG00000138036.18	530.334	0.293083	0.0459296	6.38113	1.7578e-10	DYNC2LI1
ENSG00000110871.15	1180.17	0.25821	0.0404716	6.38002	1.77059e-10	COQ5
ENSG00000184924.5	393.638	0.370253	0.0580443	6.3788	1.78478e-10	PTRHD1
ENSG00000163221.9	1661.95	-1.16172	0.182131	-6.37851	1.78817e-10	S100A12
ENSG00000119326.15	2655.98	0.611542	0.0958783	6.37832	1.7904e-10	CTNNAL1
ENSG00000114573.10	5536.24	-0.30835	0.0483443	-6.3782	1.79179e-10	ATP6V1A
ENSG00000148399.13	1025.53	0.417914	0.0655568	6.37484	1.83156e-10	DPH7
ENSG00000186832.9	444883	-1.01678	0.159518	-6.37408	1.84065e-10	KRT16
ENSG00000169684.13	65.7698	0.550536	0.0863768	6.37365	1.8458e-10	CHRNA5
ENSG00000105467.9	15.043	1.07176	0.168181	6.37268	1.85759e-10	SYNGR4
ENSG00000171222.10	2456.93	0.53313	0.0836635	6.37231	1.86202e-10	SCAND1
ENSG00000130703.17	3425.7	-0.289164	0.0453839	-6.37151	1.87179e-10	OSBPL2
ENSG00000141084.11	1813.86	-0.263349	0.0413401	-6.37032	1.88639e-10	RANBP10
ENSG00000120029.13	1918.47	-0.24289	0.0381291	-6.37022	1.88758e-10	ARMH3
ENSG00000131724.11	6858.53	-0.373271	0.0585974	-6.3701	1.88907e-10	IL13RA1
ENSG00000171735.19	1358.82	0.321409	0.05047	6.36831	1.91122e-10	CAMTA1
ENSG00000204536.14	1599.85	0.447749	0.0703109	6.36813	1.91349e-10	CCHCR1
ENSG00000135314.12	105.597	0.49368	0.0775613	6.36503	1.95254e-10	KHDC1
ENSG00000167755.15	2604.51	-1.22447	0.192374	-6.36503	1.95254e-10	KLK6
ENSG00000134709.12	1716.5	-0.573108	0.0900625	-6.36344	1.97283e-10	HOOK1
ENSG00000167699.13	2887.2	0.225676	0.0354676	6.36287	1.98019e-10	GLOD4
ENSG00000160783.19	764.179	0.393081	0.0617776	6.36284	1.98063e-10	PMF1
ENSG00000176428.6	81.2657	0.837558	0.131689	6.36011	2.01605e-10	VPS37D
ENSG00000019995.6	765.174	-0.351953	0.0553505	-6.35862	2.03576e-10	ZRANB1
ENSG00000150995.20	762.886	-0.444274	0.0698703	-6.35855	2.03662e-10	ITPR1
ENSG00000015532.10	2536.99	0.30664	0.0482314	6.35768	2.0483e-10	XYLT2
ENSG00000198612.11	2319.94	0.257103	0.0404411	6.35745	2.05128e-10	COPS8
ENSG00000148444.16	347.527	0.477423	0.0750985	6.35729	2.05343e-10	COMMD3
ENSG00000065361.16	4300.23	-0.462488	0.0727636	-6.35603	2.07032e-10	ERBB3
ENSG00000160813.7	325.13	0.426035	0.0670359	6.35533	2.07973e-10	PPP1R35
ENSG00000080603.17	187.993	-0.343041	0.0539871	-6.35414	2.09594e-10	SRCAP
ENSG00000183530.14	2671.94	-0.291606	0.0458971	-6.35348	2.10498e-10	PRR14L
ENSG00000132842.14	3401.19	-0.270733	0.0426166	-6.35276	2.1149e-10	AP3B1
ENSG00000170310.15	1269.18	0.443417	0.0698052	6.35221	2.12242e-10	STX8
ENSG00000143248.13	1962.42	-0.670469	0.105604	-6.34889	2.16867e-10	RGS5
ENSG00000198677.12	3086.82	-0.323317	0.050929	-6.34838	2.17599e-10	TTC37
ENSG00000136011.15	24.9624	-0.986902	0.155544	-6.34483	2.22667e-10	STAB2
ENSG00000077235.18	7900.08	-0.271896	0.0428535	-6.34477	2.22756e-10	GTF3C1
ENSG00000131094.4	136.898	0.907685	0.143061	6.34472	2.22827e-10	C1QL1
ENSG00000124172.10	11407.4	0.454718	0.0716751	6.34415	2.23656e-10	ATP5F1E
ENSG00000132600.17	1392.83	0.29326	0.0462276	6.34382	2.2413e-10	PRMT7
ENSG00000164070.12	3120.17	-0.525236	0.0827982	-6.34357	2.24503e-10	HSPA4L
ENSG00000184897.6	4597.43	0.40757	0.0642643	6.34209	2.2667e-10	H1-10
ENSG00000147654.15	1251.57	0.246828	0.0389231	6.34142	2.27663e-10	EBAG9
ENSG00000041357.16	8253.91	0.326255	0.0514521	6.34094	2.28364e-10	PSMA4
ENSG00000138675.16	32.8601	1.26239	0.199182	6.3379	2.3292e-10	FGF5
ENSG00000162642.14	779.835	0.247175	0.0390072	6.33665	2.34819e-10	C1orf52
ENSG00000144228.9	1459.98	-0.308831	0.0487558	-6.33424	2.38514e-10	SPOPL
ENSG00000163156.12	1566.82	0.32891	0.0519267	6.33412	2.38704e-10	SCNM1
ENSG00000074071.15	3437.12	0.388942	0.0614136	6.33316	2.40185e-10	MRPS34
ENSG00000136100.14	2202.32	-0.314424	0.0496529	-6.33243	2.41337e-10	VPS36
ENSG00000145734.19	1480.91	-0.364274	0.0575516	-6.32953	2.45904e-10	BDP1
ENSG00000235106.10	694.508	0.339246	0.0536009	6.32911	2.46585e-10	BRD3OS
ENSG00000121988.18	259.098	0.304712	0.0481515	6.3282	2.48038e-10	ZRANB3
ENSG00000197622.13	7665.63	-0.261913	0.0413923	-6.32759	2.49021e-10	CDC42SE1
ENSG00000196189.13	2540.62	-0.348541	0.0550849	-6.32733	2.49433e-10	SEMA4A
ENSG00000240583.13	3129.94	-0.516309	0.0816107	-6.32649	2.50803e-10	AQP1
ENSG00000196586.16	3755.43	-0.38758	0.0612691	-6.32587	2.5181e-10	MYO6
ENSG00000256269.10	1475.07	0.366759	0.0579817	6.32543	2.52537e-10	HMBS
ENSG00000107581.13	16010.8	-0.317273	0.0501657	-6.3245	2.54056e-10	EIF3A
ENSG00000167515.10	1926.69	0.404778	0.0640033	6.32433	2.54342e-10	TRAPPC2L
ENSG00000108405.4	74.1322	-0.724609	0.114603	-6.32279	2.56888e-10	P2RX1
ENSG00000122257.20	3095.42	-0.2354	0.0372309	-6.3227	2.5703e-10	RBBP6
ENSG00000087995.16	990.443	0.23632	0.0373767	6.32266	2.57095e-10	METTL2A
ENSG00000125995.16	3403.41	0.583152	0.092235	6.32246	2.57438e-10	ROMO1
ENSG00000132185.18	97.5845	-0.953944	0.150957	-6.31932	2.6271e-10	FCRLA
ENSG00000124198.9	3447.74	-0.355476	0.0562692	-6.31741	2.65986e-10	ARFGEF2
ENSG00000105254.12	3291.44	0.294472	0.046616	6.31699	2.66711e-10	TBCB
ENSG00000132702.13	5.9985	1.21105	0.191721	6.31671	2.67183e-10	HAPLN2
ENSG00000164867.11	371.238	-0.614685	0.0973129	-6.31658	2.67415e-10	NOS3
ENSG00000115084.15	3462.12	-0.296608	0.0469765	-6.31395	2.71994e-10	SLC35F5
ENSG00000145592.14	38216.5	0.459168	0.0727346	6.31293	2.73809e-10	RPL37
ENSG00000275342.5	2410.66	-0.465676	0.0737708	-6.31246	2.74626e-10	PRAG1
ENSG00000181991.16	875.982	0.236034	0.0373973	6.31154	2.76278e-10	MRPS11
ENSG00000145979.18	928.533	0.338522	0.0536505	6.30977	2.79457e-10	TBC1D7
ENSG00000123131.13	4147.75	0.374739	0.0594016	6.30858	2.81612e-10	PRDX4
ENSG00000196943.14	1555.77	-0.341377	0.0541154	-6.30831	2.82091e-10	NOP9
ENSG00000115317.12	926.515	0.208907	0.0331182	6.30791	2.82823e-10	HTRA2
ENSG00000008988.11	45557.5	0.431404	0.0683961	6.30744	2.8369e-10	RPS20
ENSG00000099817.12	7530.45	0.28895	0.0458196	6.30624	2.85894e-10	POLR2E
ENSG00000124406.16	259.217	-0.681274	0.108053	-6.305	2.88197e-10	ATP8A1
ENSG00000115875.19	5388.24	0.21633	0.0343114	6.30488	2.88413e-10	SRSF7
ENSG00000135956.9	6813.03	-0.21445	0.0340136	-6.30484	2.88488e-10	TMEM127
ENSG00000101247.18	518.654	0.354168	0.0561783	6.30436	2.89388e-10	NDUFAF5
ENSG00000173926.6	209.488	-0.572239	0.0907699	-6.30428	2.8953e-10	MARCHF3
ENSG00000001036.14	1871.08	0.328196	0.0520818	6.30155	2.94691e-10	FUCA2
ENSG00000114745.13	1675.08	-0.195443	0.0310223	-6.30007	2.9751e-10	GORASP1
ENSG00000163518.11	10.0386	-1.28974	0.204761	-6.29876	3.00045e-10	FCRL4
ENSG00000169018.6	5942.65	-0.307847	0.0488819	-6.29778	3.01932e-10	FEM1B
ENSG00000092758.18	282.156	0.821648	0.130485	6.29686	3.03726e-10	COL9A3
ENSG00000119403.15	2068.2	0.380964	0.0605015	6.29677	3.03912e-10	PHF19
ENSG00000136694.9	418.285	-1.56615	0.248771	-6.29557	3.0628e-10	IL36A
ENSG00000030419.16	843.3	-0.652691	0.103691	-6.29456	3.08276e-10	IKZF2
ENSG00000168447.11	936.343	-1.00375	0.15948	-6.2939	3.09587e-10	SCNN1B
ENSG00000101180.16	3.07264	-1.32392	0.210366	-6.29342	3.10543e-10	HRH3
ENSG00000213339.9	1726.18	0.390285	0.0620286	6.29202	3.13361e-10	QTRT1
ENSG00000185420.19	879.045	0.463161	0.0736214	6.29111	3.15206e-10	SMYD3
ENSG00000215021.10	11040.8	0.305244	0.0485247	6.29048	3.16476e-10	PHB2
ENSG00000111732.11	5.44023	-1.16347	0.185008	-6.28874	3.20057e-10	AICDA
ENSG00000053254.16	3097.89	-0.370174	0.0588677	-6.28823	3.21096e-10	FOXN3
ENSG00000143436.11	1105.08	0.218627	0.0347724	6.28738	3.2287e-10	MRPL9
ENSG00000204590.12	4438.98	0.318707	0.0507064	6.28535	3.27117e-10	GNL1
ENSG00000112378.12	134004	-0.487833	0.0776323	-6.28389	3.30195e-10	PERP
ENSG00000262814.8	509.559	0.612722	0.0975178	6.28319	3.31705e-10	MRPL12
ENSG00000119778.15	913.303	-0.292092	0.0464892	-6.283	3.32102e-10	ATAD2B
ENSG00000198576.4	150.645	-0.963687	0.153413	-6.28166	3.34971e-10	ARC
ENSG00000168329.14	86.8268	-0.809611	0.128896	-6.28114	3.36098e-10	CX3CR1
ENSG00000162390.18	812.403	-0.577867	0.0920529	-6.27756	3.43934e-10	ACOT11
ENSG00000100441.10	3221.77	-0.32981	0.0525463	-6.27656	3.46149e-10	KHNYN
ENSG00000057663.16	2168.48	0.231077	0.0368281	6.27446	3.50845e-10	ATG5
ENSG00000121621.7	659.508	0.411062	0.0655138	6.27443	3.50924e-10	KIF18A
ENSG00000104472.10	2542.32	0.24781	0.0395109	6.27194	3.56586e-10	CHRAC1
ENSG00000110723.12	858.99	-0.57201	0.0912223	-6.27051	3.59871e-10	EXPH5
ENSG00000042445.14	2978.37	-0.293573	0.0468195	-6.27031	3.60337e-10	RETSAT
ENSG00000177076.6	208.779	-0.630498	0.100574	-6.26902	3.63318e-10	ACER2
ENSG00000111671.10	546.204	0.448427	0.0715321	6.2689	3.63618e-10	SPSB2
ENSG00000100216.6	4673.67	0.292072	0.046592	6.26872	3.64017e-10	TOMM22
ENSG00000160584.16	2391.02	-0.316749	0.0505301	-6.26853	3.64484e-10	SIK3
ENSG00000122223.13	73.8369	-0.726628	0.115942	-6.26718	3.67654e-10	CD244
ENSG00000146425.11	3755.89	0.312486	0.0499413	6.25706	3.92301e-10	DYNLT1
ENSG00000176531.10	1456.14	-0.475801	0.076058	-6.25577	3.95568e-10	PHLDB3
ENSG00000140830.9	664.563	0.237514	0.0379712	6.25512	3.97207e-10	TXNL4B
ENSG00000109881.17	805.864	0.452774	0.0723891	6.25473	3.98214e-10	CCDC34
ENSG00000143621.17	10711.7	0.225574	0.0360724	6.25336	4.01724e-10	ILF2
ENSG00000076513.17	2691.59	-0.272777	0.043622	-6.25321	4.02107e-10	ANKRD13A
ENSG00000257727.6	72.9705	0.44612	0.0713523	6.25236	4.04305e-10	CNPY2
ENSG00000079385.23	1161.51	-0.808323	0.129295	-6.25178	4.05801e-10	CEACAM1
ENSG00000176731.12	452.719	0.422267	0.0675562	6.25061	4.08856e-10	RBIS
ENSG00000041988.15	607.692	0.361723	0.0578725	6.25034	4.09567e-10	THAP3
ENSG00000143771.12	2310.62	0.252051	0.0403404	6.24811	4.1546e-10	CNIH4
ENSG00000023330.15	2772.67	-0.271715	0.0434903	-6.24771	4.16515e-10	ALAS1
ENSG00000134291.12	3566.47	0.336725	0.053937	6.24293	4.29439e-10	TMEM106C
ENSG00000183347.15	7952.12	-0.763879	0.122362	-6.24276	4.29923e-10	GBP6
ENSG00000124831.19	8590.17	-0.330924	0.0530167	-6.24189	4.32308e-10	LRRFIP1
ENSG00000171453.20	1261.56	0.339876	0.054453	6.24163	4.33037e-10	POLR1C
ENSG00000125458.7	947.848	0.439185	0.0703781	6.24036	4.36572e-10	NT5C
ENSG00000184076.13	1170.86	0.48582	0.0778518	6.24031	4.36705e-10	UQCR10
ENSG00000129657.16	3519.45	-0.328589	0.0526861	-6.23672	4.46841e-10	SEC14L1
ENSG00000183742.13	836.586	-0.767913	0.123131	-6.23654	4.47357e-10	MACC1
ENSG00000172375.14	691.417	-0.308143	0.0494103	-6.23642	4.4771e-10	C2CD2L
ENSG00000100280.16	10016	-0.252952	0.040562	-6.23618	4.48384e-10	AP1B1
ENSG00000123338.13	1230.2	-0.674803	0.108212	-6.23594	4.49072e-10	NCKAP1L
ENSG00000149600.12	1273.9	0.411934	0.066075	6.23433	4.53702e-10	COMMD7
ENSG00000010219.13	545.754	0.445822	0.0715173	6.23376	4.55365e-10	DYRK4
ENSG00000170385.10	2204.06	-0.331981	0.0532556	-6.23374	4.5544e-10	SLC30A1
ENSG00000130559.19	3766.72	-0.314289	0.0504193	-6.2335	4.56121e-10	CAMSAP1
ENSG00000104518.11	4695.76	0.462376	0.0741767	6.23345	4.5628e-10	GSDMD
ENSG00000119508.18	480.233	-0.758643	0.12172	-6.23269	4.58485e-10	NR4A3
ENSG00000167543.16	1796.06	0.360231	0.0578113	6.23116	4.62998e-10	TP53I13
ENSG00000174165.8	1232.86	0.308521	0.0495369	6.22811	4.72092e-10	ZDHHC24
ENSG00000162777.17	1596.53	-0.372578	0.0598228	-6.22803	4.72334e-10	DENND2D
ENSG00000169740.14	609.527	0.400009	0.0642468	6.22613	4.78109e-10	ZNF32
ENSG00000179934.7	56.6885	-0.803985	0.12914	-6.22567	4.79503e-10	CCR8
ENSG00000198522.14	2160.31	0.243543	0.039154	6.22012	4.96781e-10	GPN1
ENSG00000064961.19	3579.2	0.331791	0.0533533	6.21876	5.01097e-10	HMG20B
ENSG00000149489.9	129.124	0.456181	0.0733631	6.21812	5.03134e-10	ROM1
ENSG00000116539.14	3386.23	-0.368682	0.0592992	-6.21731	5.05748e-10	ASH1L
ENSG00000126432.14	15306.2	0.431287	0.0693863	6.21573	5.10858e-10	PRDX5
ENSG00000109065.12	1230.17	0.33028	0.0531589	6.21308	5.19561e-10	NAT9
ENSG00000185721.13	3375.16	0.25135	0.0404605	6.21225	5.2232e-10	DRG1
ENSG00000159733.14	319.23	-0.464272	0.0747413	-6.21172	5.24076e-10	ZFYVE28
ENSG00000204348.10	389.4	0.330363	0.053194	6.21053	5.28073e-10	DXO
ENSG00000159335.18	15276.4	0.406774	0.0655068	6.20964	5.31053e-10	PTMS
ENSG00000125735.11	115.455	-0.696113	0.112145	-6.20725	5.39187e-10	TNFSF14
ENSG00000143546.10	147642	-0.985919	0.158835	-6.20718	5.39425e-10	S100A8
ENSG00000100294.13	882.961	0.342242	0.0551366	6.20715	5.39525e-10	MCAT
ENSG00000148362.11	1644.4	0.523527	0.0843599	6.20587	5.43956e-10	PAXX
ENSG00000066044.15	4413.11	0.168251	0.0271189	6.20421	5.49713e-10	ELAVL1
ENSG00000284308.1	21.0734	0.606876	0.0978384	6.20284	5.54542e-10	C2orf81
ENSG00000182993.5	60.1206	0.40796	0.0657757	6.20229	5.56488e-10	C12orf60
ENSG00000144381.18	18523.6	0.3326	0.0536307	6.20167	5.58681e-10	HSPD1
ENSG00000105185.12	3152.85	0.333815	0.0538309	6.20117	5.6045e-10	PDCD5
ENSG00000108509.21	1363.37	-0.258297	0.0416554	-6.20081	5.6175e-10	CAMTA2
ENSG00000130449.6	997.266	-0.328958	0.0530559	-6.20021	5.63873e-10	ZSWIM6
ENSG00000102393.14	1549.71	0.34103	0.0550077	6.19967	5.6582e-10	GLA
ENSG00000130052.13	252.036	-0.524397	0.0846186	-6.19718	5.74837e-10	STARD8
ENSG00000178199.14	119.584	-0.637101	0.102837	-6.19523	5.82009e-10	ZC3H12D
ENSG00000147804.10	1917	0.535258	0.086402	6.19497	5.82953e-10	SLC39A4
ENSG00000173376.14	65.7136	-0.970569	0.156688	-6.19426	5.85592e-10	NDNF
ENSG00000103145.11	2367.72	0.463224	0.0747833	6.19422	5.85745e-10	HCFC1R1
ENSG00000170677.6	1266.47	-0.357946	0.0577884	-6.19408	5.86268e-10	SOCS6
ENSG00000119878.6	1091.18	0.241184	0.0389521	6.19181	5.94783e-10	CRIPT
ENSG00000134109.11	3460.74	-0.308116	0.0497697	-6.19083	5.98475e-10	EDEM1
ENSG00000106948.17	1700.84	-0.484582	0.0782899	-6.18958	6.03238e-10	AKNA
ENSG00000184436.12	1375.67	0.42195	0.0681988	6.18706	6.12957e-10	THAP7
ENSG00000166451.13	704.839	0.34161	0.055227	6.18556	6.1881e-10	CENPN
ENSG00000165799.5	1592.52	-0.987838	0.159704	-6.18543	6.19329e-10	RNASE7
ENSG00000100263.14	1372.31	0.354222	0.0572701	6.18512	6.20535e-10	RHBDD3
ENSG00000129219.14	3985.54	-0.449882	0.0727372	-6.18503	6.20913e-10	PLD2
ENSG00000134852.15	1941.68	-0.31439	0.0508388	-6.18406	6.24739e-10	CLOCK
ENSG00000180992.7	3646.36	0.423703	0.0685166	6.18395	6.25165e-10	MRPL14
ENSG00000148834.13	6906.07	0.420116	0.0679404	6.18359	6.26588e-10	GSTO1
ENSG00000162631.19	26.7584	1.20797	0.195386	6.18247	6.31074e-10	NTNG1
ENSG00000186493.13	339.557	0.779567	0.126095	6.18239	6.31394e-10	C5orf38
ENSG00000159527.3	1073.93	-0.834845	0.135112	-6.17891	6.45477e-10	PGLYRP3
ENSG00000168894.10	3197.6	0.388787	0.0629226	6.17882	6.45829e-10	RNF181
ENSG00000159399.10	10866.9	-0.563292	0.0911698	-6.17849	6.47162e-10	HK2
ENSG00000084693.16	1292.52	0.30525	0.0494126	6.17757	6.5095e-10	AGBL5
ENSG00000156928.5	1038.54	0.320335	0.0518714	6.17556	6.59291e-10	MALSU1
ENSG00000064490.14	1759.93	0.352788	0.0571332	6.17483	6.6233e-10	RFXANK
ENSG00000122884.12	3435.78	0.440713	0.0713728	6.1748	6.62483e-10	P4HA1
ENSG00000165689.17	2306.03	0.320645	0.0519336	6.17414	6.65239e-10	ENTR1
ENSG00000187109.15	14655	0.268248	0.0434539	6.17317	6.6936e-10	NAP1L1
ENSG00000159055.4	788.892	0.329755	0.0534294	6.17179	6.75211e-10	MIS18A
ENSG00000101096.20	716.956	-0.608887	0.0986567	-6.17177	6.75284e-10	NFATC2
ENSG00000139180.11	705.326	0.46373	0.0751386	6.17167	6.75746e-10	NDUFA9
ENSG00000130305.17	1826.67	0.369711	0.0599065	6.17147	6.76574e-10	NSUN5
ENSG00000132698.15	6874.75	-0.564053	0.0914088	-6.17067	6.80022e-10	RAB25
ENSG00000120280.6	88.3797	-0.650948	0.105507	-6.16974	6.84044e-10	CXorf21
ENSG00000159761.15	54.0715	0.559113	0.0906365	6.16873	6.88392e-10	C16orf86
ENSG00000176209.12	946.505	0.402751	0.0652923	6.16842	6.89741e-10	SMIM19
ENSG00000100567.13	5226.48	0.307596	0.0498726	6.16764	6.93146e-10	PSMA3
ENSG00000177182.11	12.3078	-0.876664	0.142148	-6.16726	6.94852e-10	CLVS1
ENSG00000115484.15	8089.78	0.258648	0.0419453	6.16631	6.99027e-10	CCT4
ENSG00000204624.8	61.6576	1.13388	0.183888	6.16616	6.99689e-10	DISP3
ENSG00000167840.13	375.097	0.363204	0.0589122	6.16518	7.04045e-10	ZNF232
ENSG00000066294.15	545.01	-0.759404	0.123187	-6.16466	7.06341e-10	CD84
ENSG00000181036.14	28.732	-0.847056	0.137441	-6.16307	7.13462e-10	FCRL6
ENSG00000227057.10	3239.37	0.308859	0.0501317	6.16096	7.2306e-10	WDR46
ENSG00000196182.11	3329.51	-0.343484	0.0557522	-6.16091	7.233e-10	STK40
ENSG00000182310.15	109.2	0.585009	0.0949624	6.16043	7.25464e-10	SPACA6
ENSG00000132749.11	269.68	0.750614	0.121855	6.15991	7.27848e-10	TESMIN
ENSG00000174456.15	264.893	0.330242	0.0536171	6.15926	7.30854e-10	C12orf76
ENSG00000188277.10	255.174	-0.738757	0.119996	-6.15652	7.43592e-10	C15orf62
ENSG00000123066.9	4601.66	-0.372946	0.0605951	-6.15472	7.52104e-10	MED13L
ENSG00000178996.14	1606.86	-0.342934	0.0557273	-6.15379	7.56542e-10	SNX18
ENSG00000114125.14	3408.28	0.299823	0.0487456	6.15077	7.71067e-10	RNF7
ENSG00000266472.6	2866.6	0.435557	0.0708145	6.15068	7.71531e-10	MRPS21
ENSG00000198814.13	367.236	-0.508587	0.0826978	-6.14995	7.75052e-10	GK
ENSG00000262152.7	36.1999	1.16966	0.190206	6.14944	7.77568e-10	LINC00514
ENSG00000117479.15	743.713	-0.40857	0.066449	-6.14862	7.8158e-10	SLC19A2
ENSG00000122254.7	53.4242	-0.995974	0.162039	-6.14653	7.91979e-10	HS3ST2
ENSG00000088298.13	1754.3	0.327588	0.0533053	6.14551	7.97052e-10	EDEM2
ENSG00000166634.6	128.73	-1.43964	0.234263	-6.14539	7.97688e-10	SERPINB12
ENSG00000109684.15	26.3616	-0.725012	0.117994	-6.14448	8.02258e-10	CLNK
ENSG00000198818.10	1757.39	0.263126	0.0428243	6.14431	8.03095e-10	SFT2D1
ENSG00000148730.7	6869.58	-0.25089	0.0408368	-6.14371	8.06142e-10	EIF4EBP2
ENSG00000147123.11	4349.49	0.46497	0.0756911	6.143	8.09794e-10	NDUFB11
ENSG00000085265.11	166.628	-0.902301	0.146891	-6.14267	8.11474e-10	FCN1
ENSG00000162366.8	7015.27	-0.863332	0.140555	-6.14233	8.13208e-10	PDZK1IP1
ENSG00000115128.7	3677.9	0.289459	0.0471309	6.1416	8.16969e-10	SF3B6
ENSG00000170846.17	646.764	0.403027	0.0656404	6.13993	8.25595e-10	AC093323.1
ENSG00000138592.14	1907.45	-0.252828	0.0411808	-6.13947	8.27966e-10	USP8
ENSG00000070444.15	1402.11	-0.275	0.0447931	-6.13935	8.2862e-10	MNT
ENSG00000120265.18	2887.09	0.260061	0.0423678	6.13818	8.34718e-10	PCMT1
ENSG00000214026.11	1668.27	0.468811	0.0763813	6.13778	8.36849e-10	MRPL23
ENSG00000173272.16	2017.51	0.470587	0.076676	6.13734	8.39123e-10	MZT2A
ENSG00000023608.5	787.856	0.448901	0.0731702	6.13503	8.51449e-10	SNAPC1
ENSG00000065413.20	427.037	-0.556821	0.0907702	-6.1344	8.548e-10	ANKRD44
ENSG00000034239.11	98.4385	0.908747	0.148145	6.13415	8.56139e-10	EFCAB1
ENSG00000119705.10	2120.97	0.463662	0.0755965	6.13337	8.60346e-10	SLIRP
ENSG00000244038.11	12088.7	0.20524	0.0334664	6.13273	8.63813e-10	DDOST
ENSG00000132405.19	1475.15	-0.461842	0.075313	-6.13231	8.66138e-10	TBC1D14
ENSG00000104884.16	1148.03	0.312414	0.0509514	6.13162	8.69913e-10	ERCC2
ENSG00000197226.13	7131.88	-0.241325	0.0393584	-6.13147	8.70731e-10	TBC1D9B
ENSG00000070404.10	3383.72	0.753396	0.122897	6.1303	8.7712e-10	FSTL3
ENSG00000171469.11	1591.45	-0.293181	0.047825	-6.1303	8.77145e-10	ZNF561
ENSG00000154079.6	340.462	0.390489	0.0637067	6.12949	8.81638e-10	SDHAF4
ENSG00000196782.12	437.716	-0.545151	0.0889477	-6.1289	8.84909e-10	MAML3
ENSG00000099999.15	539.975	0.366987	0.0598937	6.12731	8.93757e-10	RNF215
ENSG00000183578.8	434.149	-0.574898	0.0938387	-6.12644	8.98655e-10	TNFAIP8L3
ENSG00000185697.16	241.532	0.50066	0.0817221	6.12637	8.99061e-10	MYBL1
ENSG00000166257.9	126.013	-0.807293	0.131776	-6.12626	8.9968e-10	SCN3B
ENSG00000170860.4	1873.71	0.380776	0.0621643	6.12532	9.05017e-10	LSM3
ENSG00000174871.11	107.448	0.755098	0.123304	6.12388	9.13228e-10	CNIH2
ENSG00000156482.11	11570.9	0.351708	0.0574454	6.12248	9.21316e-10	RPL30
ENSG00000197057.10	48.7006	-0.877332	0.143317	-6.12164	9.26171e-10	DTHD1
ENSG00000179271.3	3458.3	0.526671	0.0860385	6.12133	9.27949e-10	GADD45GIP1
ENSG00000156463.18	3335.58	-0.438868	0.0717255	-6.11872	9.43316e-10	SH3RF2
ENSG00000149646.12	9.10541	0.674814	0.110305	6.11773	9.49168e-10	CNBD2
ENSG00000159256.13	2150.57	-0.314512	0.0514116	-6.11754	9.50336e-10	MORC3
ENSG00000189403.15	10140.4	0.255211	0.0417221	6.11693	9.53959e-10	HMGB1
ENSG00000205846.4	7.55408	-1.03799	0.169702	-6.11654	9.56293e-10	CLEC6A
ENSG00000155903.13	1058.49	-0.305172	0.0498969	-6.11605	9.59251e-10	RASA2
ENSG00000154258.17	62.6382	-0.726288	0.118753	-6.11595	9.59822e-10	ABCA9
ENSG00000178385.15	783.962	-0.396886	0.0649126	-6.11416	9.70687e-10	PLEKHM3
ENSG00000110013.13	866.167	-0.42248	0.0691326	-6.11116	9.89115e-10	SIAE
ENSG00000174371.17	844.733	0.379818	0.0621525	6.11107	9.89683e-10	EXO1
ENSG00000132646.11	7934.68	0.363208	0.0594662	6.10781	1.01006e-09	PCNA
ENSG00000164091.12	6171.38	-0.229814	0.0376268	-6.10773	1.0106e-09	WDR82
ENSG00000103351.13	755.735	0.400537	0.0655916	6.10654	1.01817e-09	CLUAP1
ENSG00000174123.11	85.2257	-0.923657	0.151368	-6.10208	1.04694e-09	TLR10
ENSG00000188760.11	120.23	0.580999	0.0952216	6.10155	1.05044e-09	TMEM198
ENSG00000107362.14	1114.47	-0.31033	0.0508664	-6.10089	1.0548e-09	ABHD17B
ENSG00000197024.9	1134.09	-0.255917	0.0419537	-6.1	1.0607e-09	ZNF398
ENSG00000152082.15	1293.82	0.554405	0.0908965	6.0993	1.06531e-09	MZT2B
ENSG00000123810.9	220.689	0.404887	0.0663904	6.09858	1.07015e-09	B9D2
ENSG00000197498.13	1980.46	0.292611	0.0479887	6.0975	1.07741e-09	RPF2
ENSG00000033800.14	1558.19	-0.227384	0.0372926	-6.09729	1.07882e-09	PIAS1
ENSG00000144426.18	546.877	-0.490625	0.0804806	-6.09619	1.08628e-09	NBEAL1
ENSG00000185962.1	461.404	-1.47544	0.242053	-6.09553	1.09073e-09	LCE3A
ENSG00000153113.24	12988.9	-0.311587	0.051127	-6.09438	1.09864e-09	CAST
ENSG00000205413.8	10845.4	-0.676857	0.111072	-6.09387	1.10213e-09	SAMD9
ENSG00000167770.11	6985.09	0.308104	0.0505764	6.09184	1.11617e-09	OTUB1
ENSG00000166130.15	1259.48	0.353676	0.0580648	6.09106	1.12163e-09	IKBIP
ENSG00000108759.4	22.9813	0.917748	0.150704	6.08973	1.13104e-09	KRT32
ENSG00000099800.8	3480.03	0.466459	0.0766197	6.08798	1.14343e-09	TIMM13
ENSG00000163534.15	13.1923	-1.2091	0.198646	-6.08672	1.15249e-09	FCRL1
ENSG00000164418.21	34.8577	1.26197	0.207347	6.08627	1.15574e-09	GRIK2
ENSG00000117016.10	768.962	-0.742975	0.122107	-6.08461	1.16776e-09	RIMS3
ENSG00000135441.7	200.886	0.551392	0.0906457	6.08293	1.18006e-09	BLOC1S1
ENSG00000122140.11	1785.17	0.389714	0.064075	6.08216	1.18574e-09	MRPS2
ENSG00000154237.13	1469.33	-0.360207	0.059231	-6.08139	1.19144e-09	LRRK1
ENSG00000132635.17	1294.79	0.381342	0.0627084	6.08119	1.19293e-09	PCED1A
ENSG00000171102.14	1.71721	1.59421	0.262156	6.08115	1.19321e-09	OBP2B
ENSG00000254656.3	5.05168	1.75945	0.28935	6.08069	1.19665e-09	RTL1
ENSG00000240682.10	1162.61	0.362992	0.0597017	6.0801	1.2011e-09	ISY1
ENSG00000180822.12	657.255	0.378474	0.0622514	6.07977	1.20356e-09	PSMG4
ENSG00000163602.11	2017.14	-0.259366	0.042663	-6.07941	1.20625e-09	RYBP
ENSG00000182372.10	772.105	-0.330914	0.0544401	-6.07849	1.21316e-09	CLN8
ENSG00000125445.11	3371.36	0.26847	0.0441718	6.07786	1.21794e-09	MRPS7
ENSG00000164520.11	314.612	-0.888188	0.146185	-6.0758	1.23374e-09	RAET1E
ENSG00000214711.10	493.023	-1.19818	0.197211	-6.07565	1.23485e-09	CAPN14
ENSG00000186185.14	1297.89	0.382482	0.0629552	6.07546	1.23629e-09	KIF18B
ENSG00000214160.10	4362.48	0.333028	0.0548238	6.07451	1.24369e-09	ALG3
ENSG00000159346.13	9009.76	-0.268024	0.0441264	-6.07401	1.24757e-09	ADIPOR1
ENSG00000175792.12	4505.35	0.294883	0.0485864	6.06926	1.28505e-09	RUVBL1
ENSG00000128563.13	1245.91	0.297258	0.04898	6.06898	1.28728e-09	PRKRIP1
ENSG00000105617.4	482.528	0.349968	0.0576672	6.06874	1.28915e-09	LENG1
ENSG00000141741.12	1530.03	0.428033	0.0705422	6.06776	1.29709e-09	MIEN1
ENSG00000168303.9	1622.32	0.287358	0.0473637	6.06705	1.30278e-09	MPLKIP
ENSG00000196284.17	315.854	0.371685	0.061278	6.06555	1.31501e-09	SUPT3H
ENSG00000165494.11	1642.7	-0.298407	0.049198	-6.06543	1.31605e-09	PCF11
ENSG00000054793.14	3458.57	-0.478728	0.0789375	-6.06464	1.32249e-09	ATP9A
ENSG00000106829.20	2071.8	-0.405071	0.0667932	-6.06455	1.32324e-09	TLE4
ENSG00000127481.15	9056.89	-0.3329	0.0549033	-6.06338	1.33289e-09	UBR4
ENSG00000143553.11	1452.43	0.230449	0.0380181	6.06156	1.34807e-09	SNAPIN
ENSG00000175662.18	5302.63	-0.371304	0.0612696	-6.06016	1.35982e-09	TOM1L2
ENSG00000113302.5	11.064	-0.880649	0.145326	-6.05983	1.36264e-09	IL12B
ENSG00000167969.13	2359.23	0.42608	0.0703141	6.05967	1.36401e-09	ECI1
ENSG00000178028.14	1562.72	0.364514	0.0601541	6.05967	1.36402e-09	DMAP1
ENSG00000064886.14	557.99	-0.911978	0.150569	-6.05687	1.38795e-09	CHI3L2
ENSG00000131495.9	946.578	0.396294	0.0654305	6.05671	1.38934e-09	NDUFA2
ENSG00000185130.5	9.19341	0.598046	0.098752	6.05604	1.39517e-09	H2BC13
ENSG00000078237.7	380.184	-0.380065	0.0627692	-6.05496	1.4045e-09	TIGAR
ENSG00000126456.16	3352.96	0.335703	0.055444	6.05482	1.40571e-09	IRF3
ENSG00000160050.15	239.403	0.646611	0.106796	6.05465	1.40724e-09	CCDC28B
ENSG00000112624.12	1003.25	-0.322769	0.0533183	-6.05363	1.41618e-09	BICRAL
ENSG00000168286.3	1309.68	0.260601	0.0430492	6.05355	1.41686e-09	THAP11
ENSG00000171204.13	942.883	0.302517	0.04998	6.05276	1.42382e-09	TMEM126B
ENSG00000169155.10	1485	-0.341344	0.056401	-6.05209	1.42979e-09	ZBTB43
ENSG00000182327.8	45.4425	-0.498066	0.0823015	-6.05173	1.43301e-09	GLTPD2
ENSG00000075914.13	1323.73	0.326978	0.0540315	6.05162	1.43397e-09	EXOSC7
ENSG00000116752.6	1804.82	0.247905	0.040965	6.05162	1.43398e-09	BCAS2
ENSG00000025770.19	3401.13	0.358467	0.059241	6.05099	1.43962e-09	NCAPH2
ENSG00000116898.12	3838.23	0.326311	0.0539677	6.04642	1.48101e-09	MRPS15
ENSG00000177370.5	1465.58	0.264632	0.0437848	6.04392	1.50412e-09	TIMM22
ENSG00000114021.12	2601.53	0.312771	0.0517503	6.04386	1.50473e-09	NIT2
ENSG00000105676.14	2011.39	0.264963	0.0438414	6.04367	1.50643e-09	ARMC6
ENSG00000118242.16	1918.14	-0.469838	0.0777482	-6.04307	1.51206e-09	MREG
ENSG00000224578.5	144.537	0.357197	0.0591216	6.04173	1.5247e-09	HNRNPA1P48
ENSG00000142396.10	109.335	0.361802	0.0598866	6.04145	1.5274e-09	ERVK3-1
ENSG00000163145.13	23.9606	-0.832708	0.137877	-6.03952	1.54578e-09	C1QTNF7
ENSG00000062650.19	3243.03	-0.230195	0.0381199	-6.0387	1.55364e-09	WAPL
ENSG00000188508.11	20468.7	-1.28197	0.212342	-6.03731	1.56705e-09	KRTDAP
ENSG00000165953.10	25.2549	-1.63823	0.271386	-6.03651	1.57487e-09	SERPINA12
ENSG00000110799.14	7066.4	-0.510104	0.0845308	-6.03454	1.59419e-09	VWF
ENSG00000071894.17	5228.67	0.27252	0.0451762	6.03237	1.61577e-09	CPSF1
ENSG00000172819.17	7221.13	-0.334821	0.0555083	-6.03192	1.62026e-09	RARG
ENSG00000024862.18	754.814	0.277515	0.0460192	6.03041	1.63541e-09	CCDC28A
ENSG00000110400.11	28509.6	-0.395145	0.0655298	-6.03001	1.63949e-09	NECTIN1
ENSG00000134644.16	5506.84	-0.2288	0.0379481	-6.02928	1.64687e-09	PUM1
ENSG00000103254.10	439.707	0.49352	0.0818553	6.02918	1.64797e-09	ANTKMT
ENSG00000156471.13	6990.67	0.303973	0.0504201	6.02881	1.65171e-09	PTDSS1
ENSG00000155959.12	2513.9	0.243277	0.0403534	6.02867	1.65311e-09	VBP1
ENSG00000130349.10	550.846	0.315238	0.052316	6.02565	1.68435e-09	MTRES1
ENSG00000140750.17	2593.19	-0.237648	0.039441	-6.02541	1.68679e-09	ARHGAP17
ENSG00000173821.19	13250.6	-0.454531	0.0754549	-6.02388	1.70284e-09	RNF213
ENSG00000137221.14	1607.17	0.272601	0.0452579	6.02329	1.70907e-09	TJAP1
ENSG00000146192.15	389.963	-0.558229	0.092704	-6.02163	1.72673e-09	FGD2
ENSG00000168701.19	2144.54	0.366396	0.0608492	6.02138	1.7294e-09	TMEM208
ENSG00000089639.11	1223.37	-0.26913	0.0447087	-6.01964	1.74806e-09	GMIP
ENSG00000136068.15	24549.8	-0.428701	0.0712199	-6.0194	1.75064e-09	FLNB
ENSG00000175756.13	5029.85	0.444729	0.0739011	6.0179	1.76698e-09	AURKAIP1
ENSG00000115020.17	1394.37	-0.341228	0.0567087	-6.01721	1.77453e-09	PIKFYVE
ENSG00000176619.13	10800.8	0.309318	0.0514157	6.01602	1.78754e-09	LMNB2
ENSG00000138083.5	14.0654	1.34991	0.224443	6.01451	1.80437e-09	SIX3
ENSG00000248905.10	400.264	-0.571369	0.0950087	-6.01387	1.81149e-09	FMN1
ENSG00000163629.13	5570.01	-0.500173	0.0831766	-6.01339	1.81687e-09	PTPN13
ENSG00000046889.19	171.88	-0.615143	0.102347	-6.01035	1.85127e-09	PREX2
ENSG00000161956.13	701.441	0.336983	0.0560779	6.00919	1.86453e-09	SENP3
ENSG00000142230.13	6547.13	0.219925	0.0366088	6.00745	1.88469e-09	SAE1
ENSG00000094914.14	1983.19	0.218556	0.0363821	6.00724	1.88709e-09	AAAS
ENSG00000204713.11	2813.16	0.229077	0.0381475	6.00504	1.91288e-09	TRIM27
ENSG00000101955.15	880.305	0.808444	0.134659	6.00362	1.92962e-09	SRPX
ENSG00000112742.10	1184.87	0.367912	0.061296	6.00222	1.9464e-09	TTK
ENSG00000105619.13	559.397	0.438169	0.0730075	6.0017	1.95261e-09	TFPT
ENSG00000141696.13	1896.89	0.488531	0.0814087	6.00097	1.96145e-09	P3H4
ENSG00000239264.9	15.7565	-0.52212	0.0870139	-6.00043	1.968e-09	TXNDC5
ENSG00000041515.16	49.8045	1.00275	0.167119	6.00021	1.97067e-09	MYO16
ENSG00000100983.12	4387.53	0.311706	0.0519523	5.99985	1.97505e-09	GSS
ENSG00000132792.19	3239.84	0.292547	0.0487604	5.99968	1.97711e-09	CTNNBL1
ENSG00000029639.11	456.088	0.331644	0.0552867	5.99862	1.99e-09	TFB1M
ENSG00000150347.16	3426.55	-0.380623	0.0634662	-5.99727	2.00666e-09	ARID5B
ENSG00000117090.15	155.996	-0.68295	0.113904	-5.99583	2.02448e-09	SLAMF1
ENSG00000221909.3	466.227	0.279796	0.0466684	5.9954	2.02986e-09	FAM200A
ENSG00000130045.16	9.20879	0.859586	0.143383	5.99502	2.0346e-09	NXNL2
ENSG00000172613.8	874.86	0.332441	0.0554556	5.99474	2.03815e-09	RAD9A
ENSG00000172046.19	2682.58	-0.215702	0.035989	-5.99355	2.05311e-09	USP19
ENSG00000183828.15	1069.5	0.489765	0.0817186	5.99331	2.05609e-09	NUDT14
ENSG00000105671.12	3060.46	0.303109	0.0505784	5.99285	2.06193e-09	DDX49
ENSG00000094963.14	645.904	-1.11713	0.186412	-5.99283	2.06215e-09	FMO2
ENSG00000174917.9	2201.95	0.422896	0.0705763	5.99205	2.07217e-09	MICOS13
ENSG00000142959.5	27.6567	0.701563	0.117096	5.99136	2.08095e-09	BEST4
ENSG00000186951.16	1658.15	-0.366605	0.06119	-5.99125	2.0823e-09	PPARA
ENSG00000180198.16	3697.14	0.268374	0.0447945	5.99122	2.08278e-09	RCC1
ENSG00000024526.17	868.17	0.372472	0.062171	5.99109	2.08439e-09	DEPDC1
ENSG00000125107.18	9093.45	-0.439329	0.0733387	-5.99041	2.09313e-09	CNOT1
ENSG00000147140.17	17936	0.20748	0.0346358	5.99033	2.09411e-09	NONO
ENSG00000263429.3	1.54022	-1.53024	0.255475	-5.98978	2.10125e-09	TMEM238L
ENSG00000160654.11	238.288	-0.758401	0.126618	-5.98966	2.10277e-09	CD3G
ENSG00000162585.17	1905.3	0.42487	0.0709395	5.98919	2.10884e-09	FAAP20
ENSG00000004487.17	6482.2	0.232459	0.0388137	5.98909	2.11016e-09	KDM1A
ENSG00000100697.15	4399.66	-0.336077	0.056118	-5.98875	2.11462e-09	DICER1
ENSG00000064393.16	3158.02	-0.463269	0.0773577	-5.98867	2.1157e-09	HIPK2
ENSG00000166582.10	204.878	0.689184	0.115111	5.98711	2.136e-09	CENPV
ENSG00000173137.12	884.759	0.42264	0.0706058	5.98591	2.15187e-09	ADCK5
ENSG00000130818.12	1072	-0.510258	0.0852533	-5.98519	2.16132e-09	ZNF426
ENSG00000144061.14	134.504	0.486879	0.08137	5.98352	2.18371e-09	NPHP1
ENSG00000197084.5	111.436	-1.16104	0.194049	-5.98323	2.18751e-09	LCE1C
ENSG00000105369.10	794.828	-1.09838	0.183596	-5.98259	2.19619e-09	CD79A
ENSG00000110958.16	16879.8	0.206314	0.0344857	5.98259	2.19623e-09	PTGES3
ENSG00000081014.11	1232.94	-0.314237	0.0525274	-5.98234	2.19956e-09	AP4E1
ENSG00000204977.10	1069.07	-0.252001	0.0421269	-5.98195	2.20487e-09	TRIM13
ENSG00000109534.17	1164.91	0.31304	0.0523344	5.98154	2.21044e-09	GAR1
ENSG00000104904.12	22894.6	0.321969	0.0538319	5.98102	2.21748e-09	OAZ1
ENSG00000135426.16	119.185	-0.674642	0.112798	-5.98097	2.21811e-09	TESPA1
ENSG00000166971.17	909.685	-0.284815	0.0476215	-5.98081	2.22033e-09	AKTIP
ENSG00000168143.9	3383.24	-0.576324	0.0963741	-5.98008	2.23034e-09	FAM83B
ENSG00000243284.1	52.7782	-1.49186	0.249533	-5.97861	2.25049e-09	VSIG8
ENSG00000166747.13	5722.23	-0.265745	0.0444541	-5.97796	2.25954e-09	AP1G1
ENSG00000136877.15	3776	0.34879	0.0583533	5.97722	2.26976e-09	FPGS
ENSG00000260325.2	8.14775	0.741044	0.123986	5.97681	2.27547e-09	HSPB9
ENSG00000196465.10	1482.86	0.421124	0.0704732	5.97566	2.2916e-09	MYL6B
ENSG00000112419.14	1541.27	-0.390948	0.0654237	-5.97563	2.29201e-09	PHACTR2
ENSG00000170989.10	573.751	-0.502667	0.0841221	-5.97545	2.2946e-09	S1PR1
ENSG00000124116.19	35.31	0.823767	0.137864	5.97524	2.29757e-09	WFDC3
ENSG00000169860.7	2394.69	-0.717299	0.120053	-5.97483	2.30327e-09	P2RY1
ENSG00000148290.10	1913.49	0.370241	0.0619752	5.97402	2.31483e-09	SURF1
ENSG00000165512.5	649.161	0.329953	0.0552329	5.97385	2.31714e-09	ZNF22
ENSG00000138385.16	3409.16	0.263113	0.0440462	5.97357	2.3211e-09	SSB
ENSG00000148229.13	5058.19	0.26425	0.0442388	5.97326	2.32563e-09	POLE3
ENSG00000101391.21	1456.14	0.293205	0.0490863	5.97325	2.32567e-09	CDK5RAP1
ENSG00000125122.15	95.9779	0.452212	0.0757206	5.97211	2.34209e-09	LRRC29
ENSG00000145198.14	24.1223	0.871834	0.145993	5.97175	2.34727e-09	VWA5B2
ENSG00000156486.8	6.48509	-0.836486	0.140099	-5.97066	2.36293e-09	KCNS2
ENSG00000109182.12	858.444	-1.301	0.217957	-5.96906	2.38628e-09	CWH43
ENSG00000197302.10	568.187	-0.253876	0.0425371	-5.96832	2.39702e-09	ZNF720
ENSG00000151892.15	215.102	-0.944682	0.158302	-5.96758	2.40798e-09	GFRA1
ENSG00000125726.11	217.739	0.918393	0.153937	5.96605	2.43065e-09	CD70
ENSG00000205937.12	8402.99	0.202135	0.0338838	5.96552	2.43852e-09	RNPS1
ENSG00000162434.13	8834.75	-0.303075	0.0508117	-5.96468	2.45121e-09	JAK1
ENSG00000005844.19	887.545	-0.719243	0.120635	-5.96213	2.48976e-09	ITGAL
ENSG00000144711.16	2469.86	-0.327295	0.0548969	-5.962	2.49172e-09	IQSEC1
ENSG00000106153.13	13383.8	0.448136	0.0751726	5.96143	2.50038e-09	CHCHD2
ENSG00000176102.13	1158.93	0.237709	0.0398808	5.96048	2.51494e-09	CSTF3
ENSG00000106484.16	1481.73	0.57012	0.0956723	5.95909	2.53648e-09	MEST
ENSG00000141506.14	395.426	-0.551221	0.0925229	-5.95767	2.55861e-09	PIK3R5
ENSG00000082515.18	1076.2	0.313756	0.0526644	5.95765	2.55889e-09	MRPL22
[truncated: 8,581 more rows]
