# Supplementary material for: BANF1 is a novel prognostic biomarker linked to immune infiltration in head and neck squamous cell carcinoma
Source: Front Immunol. 2024 Oct 8;15:1465348. doi: 10.3389/fimmu.2024.1465348 (PMC11493654; doi:10.3389/fimmu.2024.1465348)
Supplement: Supplementary file 2 [file Table2.xls]

## Sheet: Sheet1
immune	cor	pvalue
B cell_TIMER	-0.114643	0.0103012
T cell CD4+_TIMER	-0.179102	5.63909e-05
Neutrophil_TIMER	-0.172857	0.000104818
Macrophage_TIMER	-0.111937	0.0122592
Myeloid dendritic cell_TIMER	-0.160394	0.00032244
B cell memory_CIBERSORT	0.102267	0.0221934
T cell CD4+ naive_CIBERSORT	0.0941719	0.0352776
T cell CD4+ memory resting_CIBERSORT	-0.266026	1.51401e-09
T cell follicular helper_CIBERSORT	0.0970085	0.030093
NK cell activated_CIBERSORT	0.112379	0.0119183
Monocyte_CIBERSORT	-0.0911445	0.0416306
Myeloid dendritic cell resting_CIBERSORT	-0.10577	0.0179907
Mast cell activated_CIBERSORT	-0.188756	2.15299e-05
Mast cell resting_CIBERSORT	0.161844	0.000279201
Neutrophil_CIBERSORT	-0.170223	0.000130924
B cell naive_CIBERSORT-ABS	-0.104047	0.0199623
B cell plasma_CIBERSORT-ABS	-0.127721	0.00422969
T cell CD8+_CIBERSORT-ABS	-0.118563	0.00795714
T cell CD4+ naive_CIBERSORT-ABS	0.0937778	0.0360548
T cell CD4+ memory resting_CIBERSORT-ABS	-0.324531	9.99952e-14
NK cell resting_CIBERSORT-ABS	-0.124558	0.00528548
Monocyte_CIBERSORT-ABS	-0.123582	0.00565612
Macrophage M0_CIBERSORT-ABS	-0.0996028	0.0259371
Macrophage M1_CIBERSORT-ABS	-0.169837	0.000135672
Macrophage M2_CIBERSORT-ABS	-0.160147	0.000324063
Myeloid dendritic cell resting_CIBERSORT-ABS	-0.149425	0.000803129
Myeloid dendritic cell activated_CIBERSORT-ABS	-0.127583	0.00427144
Mast cell activated_CIBERSORT-ABS	-0.212797	1.57492e-06
Mast cell resting_CIBERSORT-ABS	0.0989204	0.0269792
Neutrophil_CIBERSORT-ABS	-0.195395	1.07892e-05
B cell_QUANTISEQ	-0.194274	1.21449e-05
Macrophage M2_QUANTISEQ	-0.111302	0.0127635
Neutrophil_QUANTISEQ	-0.238881	6.42172e-08
NK cell_QUANTISEQ	0.203998	4.25437e-06
T cell CD8+_QUANTISEQ	-0.0931559	0.0373109
T cell regulatory (Tregs)_QUANTISEQ	-0.230715	1.82259e-07
uncharacterized cell_QUANTISEQ	0.114638	0.0103382
T cell_MCPCOUNTER	-0.129745	0.00368055
NK cell_MCPCOUNTER	-0.160836	0.000310263
B cell_MCPCOUNTER	-0.182284	4.25088e-05
Monocyte_MCPCOUNTER	-0.235518	1.08289e-07
Macrophage/Monocyte_MCPCOUNTER	-0.235518	1.08289e-07
Myeloid dendritic cell_MCPCOUNTER	-0.231973	1.69018e-07
Neutrophil_MCPCOUNTER	-0.416298	0
Endothelial cell_MCPCOUNTER	-0.22776	2.84315e-07
Cancer associated fibroblast_MCPCOUNTER	-0.110269	0.0136586
Myeloid dendritic cell activated_XCELL	-0.117051	0.00879808
B cell_XCELL	-0.122459	0.00611134
T cell CD4+ memory_XCELL	-0.156995	0.000425734
T cell CD4+ (non-regulatory)_XCELL	-0.107228	0.0164572
T cell CD4+ central memory_XCELL	-0.243325	3.58162e-08
T cell CD4+ effector memory_XCELL	-0.148298	0.00088053
T cell CD8+ naive_XCELL	0.106587	0.0171172
T cell CD8+_XCELL	-0.183322	3.72443e-05
T cell CD8+ central memory_XCELL	-0.167335	0.000170665
Class-switched memory B cell_XCELL	-0.167737	0.000164529
Common lymphoid progenitor_XCELL	0.150602	0.000729012
Common myeloid progenitor_XCELL	-0.156734	0.000435366
Myeloid dendritic cell_XCELL	-0.188851	2.1323e-05
Endothelial cell_XCELL	-0.15953	0.000341972
Granulocyte-monocyte progenitor_XCELL	-0.143921	0.00125128
Hematopoietic stem cell_XCELL	-0.138571	0.00189782
Mast cell_XCELL	-0.405987	2.90286e-21
Monocyte_XCELL	-0.274377	4.37457e-10
Neutrophil_XCELL	-0.275082	3.93136e-10
T cell NK_XCELL	0.195107	1.11227e-05
T cell gamma delta_XCELL	-0.143356	0.0013084
T cell CD4+ Th1_XCELL	0.352955	4.0899e-16
T cell CD4+ Th2_XCELL	0.296821	1.57791e-11
T cell regulatory (Tregs)_XCELL	-0.139686	0.00174203
immune score_XCELL	-0.232117	1.66013e-07
microenvironment score_XCELL	-0.184692	3.35102e-05
B cell_EPIC	-0.110565	0.0134065
Cancer associated fibroblast_EPIC	-0.157848	0.000401761
T cell CD4+_EPIC	-0.179553	5.54702e-05
T cell CD8+_EPIC	-0.11385	0.0108777
Endothelial cell_EPIC	-0.240297	5.87723e-08
NK cell_EPIC	0.112048	0.0122068
uncharacterized cell_EPIC	0.272664	6.66714e-10
